# Supplementary material for: 2-Chloro-8-methyl-3-[(pyrimidin-4-yl­oxy)meth­yl]quinoline
Source: Acta Crystallogr Sect E Struct Rep Online. 2010 Apr 2;66(Pt 5):o1010. doi: 10.1107/S1600536810011694 (PMC2979073; doi:10.1107/S1600536810011694)
Supplement: Supplementary file 2 [file e-66-o1010-Isup2.hkl]

#
# h,k,l, Fc-squared, Fo-squared, sigma(Fo-squared) and status flag
#
data_I
_shelx_title ' OTCL4 in P2(1)/n'
_shelx_refln_list_code          4
_shelx_F_calc_maximum      190.23
_exptl_crystal_F_000       592.00
_reflns_d_resolution_high  0.8107
 
loop_
 _symmetry_equiv_pos_as_xyz
 'x, y, z'
 '-x+1/2, y+1/2, -z+1/2'
 '-x, -y, -z'
 'x-1/2, -y-1/2, z-1/2'
 
_cell_length_a    11.9975
_cell_length_b     8.4504
_cell_length_c    12.9587
_cell_angle_alpha  90.000
_cell_angle_beta   96.762
_cell_angle_gamma  90.000
 
_shelx_F_squared_multiplier     1.000
 
loop_
 _refln_index_h
 _refln_index_k
 _refln_index_l
 _refln_F_squared_calc
 _refln_F_squared_meas
 _refln_F_squared_sigma
 _refln_observed_status
   2   0   0     1802.00     1764.17     10.67 o
   4   0   0      139.12      138.83      5.42 o
   6   0   0     1305.09     1383.62     35.31 o
   8   0   0      187.63      172.62     10.04 o
  10   0   0       20.00       20.90      6.34 o
  12   0   0       29.90       41.29      7.55 o
  14   0   0      198.48      179.98     27.86 o
   1   1   0      436.26      432.18      4.27 o
   2   1   0      542.48      566.37      3.71 o
   3   1   0      349.43      357.84      5.11 o
   4   1   0      107.89       90.26      2.36 o
   5   1   0       38.71       43.99      2.41 o
   6   1   0     4372.94     4630.32     28.83 o
   7   1   0      118.74      116.54      5.58 o
   8   1   0     1656.26     1648.44     20.27 o
   9   1   0        1.72        2.13      3.57 o
  10   1   0       93.64       89.28      6.34 o
  11   1   0        1.24        1.04      4.34 o
  12   1   0       83.39       84.71      6.90 o
  13   1   0        4.08        7.27      4.94 o
  14   1   0       25.76       27.41      5.67 o
   0   2   0     2146.60     2108.91     22.87 o
   1   2   0      235.77      261.34      2.57 o
   2   2   0    36013.94    31896.40    335.05 o
   3   2   0       88.68       85.00      1.87 o
   4   2   0      348.20      324.33      4.05 o
   5   2   0       13.15       20.09      1.95 o
   6   2   0      184.87      169.40      5.32 o
   7   2   0       44.41       48.43      4.14 o
   8   2   0       55.20       63.94      4.99 o
   9   2   0        9.79       12.73      3.93 o
  10   2   0        1.90        3.27      4.01 o
  11   2   0       73.47       71.47      6.13 o
  12   2   0      125.17       98.48      7.49 o
  13   2   0        0.25        1.72      5.59 o
  14   2   0       62.47       53.92      6.98 o
   1   3   0      107.99      131.39      1.71 o
   2   3   0      115.66      137.12      2.21 o
   3   3   0       30.67       35.50      1.40 o
   4   3   0     6759.46     7308.41     25.80 o
   5   3   0      263.89      232.70      4.45 o
   6   3   0       43.90       31.09      2.50 o
   7   3   0       45.29       38.41      3.45 o
   8   3   0       50.62       39.46      4.48 o
   9   3   0      156.37      149.20      7.25 o
  10   3   0      597.70      635.99     15.21 o
  11   3   0        4.08        4.96      4.42 o
  12   3   0       49.59       42.58      5.82 o
  13   3   0       14.87       19.21      5.12 o
  14   3   0       46.48       56.26      7.92 o
   0   4   0       37.49       43.05      1.47 o
   1   4   0      154.12      156.49      2.10 o
   2   4   0      133.90      135.42      2.90 o
   3   4   0      537.10      523.99      6.78 o
   4   4   0     8404.28     8586.32     25.18 o
   5   4   0      190.99      161.87      4.08 o
   6   4   0        0.78        1.94      1.84 o
   7   4   0       42.54       28.74      2.68 o
   8   4   0        0.05        1.58      2.15 o
   9   4   0        0.03        2.06      3.73 o
  10   4   0      379.19      328.81     11.06 o
  11   4   0       66.52       61.11      6.07 o
  12   4   0       48.60       44.96      5.64 o
  13   4   0       62.36       68.16      9.13 o
   1   5   0       62.45       65.95      1.80 o
   2   5   0     1950.87     2071.71     18.35 o
   3   5   0       29.99       43.87      2.15 o
   4   5   0       73.67       77.62      3.53 o
   5   5   0       15.35       18.30      1.78 o
   6   5   0      166.56      169.09      6.54 o
   7   5   0      272.99      270.98      6.52 o
   8   5   0       26.11       34.93      3.22 o
   9   5   0        0.01        1.54      3.08 o
  10   5   0       43.32       41.13      6.51 o
  11   5   0        2.99        4.11      5.29 o
  12   5   0      174.03      172.88     11.74 o
   0   6   0      465.17      472.28     32.26 o
   1   6   0       13.44       15.15      1.65 o
   2   6   0       49.31       49.73      1.71 o
   3   6   0        0.55        1.02      0.98 o
   4   6   0        1.27        1.84      1.69 o
   5   6   0      185.49      185.05      6.68 o
   6   6   0     1147.45     1174.74     18.48 o
   7   6   0       60.91       63.80      6.31 o
   8   6   0      189.06      146.34      7.89 o
   9   6   0      195.62      180.47      8.96 o
  10   6   0       18.61       16.94      4.43 o
  11   6   0       32.47       37.99      6.96 o
  12   6   0        0.74        4.27      6.14 o
   1   7   0       11.63       12.71      2.27 o
   2   7   0        0.07        0.00      2.32 o
   3   7   0       35.06       40.06      2.85 o
   4   7   0       11.03       10.85      2.60 o
   5   7   0       54.96       55.45      4.28 o
   6   7   0       61.55       59.68      4.39 o
   7   7   0        4.96       12.78      3.31 o
   8   7   0      116.36      110.83      6.35 o
   9   7   0        0.71        3.77      4.85 o
  10   7   0       10.78       17.29      5.94 o
   0   8   0        9.58        9.75      6.18 o
   1   8   0        6.11        7.15      3.73 o
   2   8   0       83.81       94.35      7.35 o
   3   8   0        9.80       14.09      3.77 o
   4   8   0        3.58        4.91      3.74 o
   5   8   0        1.90        2.74      3.49 o
   6   8   0       94.95      103.55      7.74 o
   7   8   0        4.33       10.22      4.66 o
   8   8   0      120.69      100.36     10.45 o
   9   8   0       62.37       75.41      8.14 o
   1   9   0        0.02        0.00      4.04 o
   2   9   0      114.10      132.49      7.77 o
   3   9   0      101.66      113.50      7.21 o
   4   9   0       23.19       27.43      4.78 o
   5   9   0       15.05       22.00      5.47 o
   6   9   0       22.88       27.11      5.72 o
   7   9   0        6.93        0.00      8.02 o
   0  10   0       51.12       46.84      8.12 o
   1  10   0        0.24        0.00      4.96 o
   2  10   0       16.35       16.64      5.75 o
   3  10   0        1.62        3.10      5.36 o
   4  10   0       65.98       53.83      8.69 o
 -13   0   1       40.43       47.66      9.28 o
 -11   0   1        4.72        6.97      5.63 o
  -9   0   1     1695.25     1737.47     30.27 o
  -7   0   1      155.54      202.87     14.80 o
  -5   0   1      125.62      118.67     10.15 o
  -3   0   1        0.07        1.91      1.19 o
   1   0   1     4011.00     3838.25     14.00 o
   3   0   1     7633.04     7506.77     33.20 o
   5   0   1     2134.18     2218.77     26.03 o
   7   0   1      269.94      268.65     11.52 o
   9   0   1      349.70      327.87     14.39 o
  11   0   1      160.17      169.92     12.32 o
  13   0   1      166.40      202.81     28.51 o
 -14   1   1        4.08        1.22      4.85 o
 -13   1   1        4.47        3.14      4.78 o
 -12   1   1        0.75        2.45      4.46 o
 -11   1   1       11.11        8.18      4.36 o
 -10   1   1       27.94       23.56      4.32 o
  -9   1   1       34.63       35.72      5.18 o
  -8   1   1      315.01      340.50      9.47 o
  -7   1   1      739.10      750.62     12.71 o
  -6   1   1     2155.57     2307.71     20.17 o
  -5   1   1     2452.44     2522.75     18.24 o
  -4   1   1       61.30       69.26      1.99 o
  -3   1   1     8630.70     8289.91     20.91 o
  -2   1   1      263.02      267.16      4.55 o
  -1   1   1     3051.82     2861.97     13.64 o
   0   1   1        4.80        5.17      0.34 o
   1   1   1      474.97      437.50      2.88 o
   2   1   1       77.92       67.48      1.41 o
   3   1   1      789.27      748.17      8.12 o
   4   1   1      297.24      312.89      4.21 o
   5   1   1        3.79        9.37      1.61 o
   6   1   1     1906.86     2204.35     33.55 o
   7   1   1       75.24       87.86      5.14 o
   8   1   1     1423.90     1555.20     20.13 o
   9   1   1        1.65        0.00      3.96 o
  10   1   1        2.60        2.65      4.40 o
  11   1   1        6.26        3.22      4.19 o
  12   1   1       17.80       12.91      5.09 o
  13   1   1        6.48       10.64      5.44 o
  14   1   1       21.39       16.81      5.61 o
 -14   2   1       42.22       36.82      5.76 o
 -13   2   1       23.03       26.72      5.39 o
 -12   2   1       56.15       48.35      6.69 o
 -11   2   1      292.91      290.14     10.85 o
 -10   2   1        0.70        0.00      3.83 o
  -9   2   1        1.89        0.00      3.74 o
  -8   2   1       23.97       20.95      3.73 o
  -7   2   1      859.20      893.32     12.47 o
  -6   2   1      302.71      307.37      6.90 o
  -5   2   1        1.01        8.62      2.05 o
  -4   2   1      363.69      362.66      5.46 o
  -3   2   1       48.25       42.04      1.36 o
  -2   2   1    14513.96    13778.80     54.62 o
  -1   2   1     2337.56     2247.64      9.24 o
   0   2   1      130.32      119.09      1.45 o
   1   2   1     7796.89     7585.54     29.97 o
   2   2   1    36187.37    32170.13    232.37 o
   3   2   1      375.48      401.63      3.85 o
   4   2   1      602.63      676.69      7.89 o
   5   2   1     1051.85     1141.77     10.72 o
   6   2   1      287.12      285.67      7.73 o
   7   2   1     1397.50     1343.64     22.62 o
   8   2   1       59.48       62.62      4.91 o
   9   2   1      128.81      124.81      7.03 o
  10   2   1        8.86        8.81      4.31 o
  11   2   1      111.05       97.66      7.24 o
  12   2   1      289.28      246.19     11.44 o
  13   2   1      116.08      106.93      9.23 o
  14   2   1        0.25        0.00      5.58 o
 -14   3   1        0.05        0.00      5.41 o
 -13   3   1        3.87        0.00      5.89 o
 -12   3   1        5.87        4.94      4.04 o
 -11   3   1        0.11        0.45      4.19 o
 -10   3   1        0.38        1.59      3.98 o
  -9   3   1      137.12      131.72      6.99 o
  -8   3   1       94.29       94.72      8.30 o
  -7   3   1      198.38      218.03      5.12 o
  -6   3   1        7.69        3.72      1.59 o
  -5   3   1     1965.92     2024.13     13.29 o
  -4   3   1     1994.51     2112.98     11.85 o
  -3   3   1       48.67       42.99      1.75 o
  -2   3   1       44.03       51.44      1.34 o
  -1   3   1     3533.15     3458.26     14.42 o
   0   3   1      163.93      163.95      2.02 o
   1   3   1     4228.06     4146.74     17.30 o
   2   3   1       43.56       43.64      1.19 o
   3   3   1       78.79       97.73      2.35 o
   4   3   1     1418.82     1520.48     17.39 o
   5   3   1       14.67        8.29      1.55 o
   6   3   1      417.47      440.53      8.46 o
   7   3   1       43.69       38.87      5.98 o
   8   3   1      163.53      163.92      7.28 o
   9   3   1        7.71        9.93      3.95 o
  10   3   1      758.98      734.81     16.10 o
  11   3   1       16.05       17.23      4.78 o
  12   3   1        9.50        4.26      4.56 o
  13   3   1       14.82       12.64      5.04 o
 -13   4   1       23.94       19.27      5.83 o
 -12   4   1       38.68       39.69      5.49 o
 -11   4   1        1.11        2.18      4.32 o
 -10   4   1      145.37      122.78      8.36 o
  -9   4   1      155.43      153.74      9.26 o
  -8   4   1        8.23        9.80      2.14 o
  -7   4   1       24.65       28.87      2.48 o
  -6   4   1       13.90       14.97      1.99 o
  -5   4   1      591.35      608.03     14.13 o
  -4   4   1      372.22      412.78      6.60 o
  -3   4   1      822.47      885.92      7.09 o
  -2   4   1      472.76      464.06      6.20 o
  -1   4   1      310.55      302.94      3.65 o
   0   4   1      497.53      474.58      4.58 o
   1   4   1       75.16       76.51      1.33 o
   2   4   1      101.02      111.26      2.86 o
   3   4   1     1879.31     1940.88     13.97 o
   4   4   1     6113.95     6192.42     41.15 o
   5   4   1      290.09      294.92      5.41 o
   6   4   1       44.05       48.49      2.81 o
   7   4   1      184.47      175.45      6.29 o
   8   4   1        5.10        6.90      3.46 o
   9   4   1      310.34      295.48     10.01 o
  10   4   1      155.08      122.19      7.35 o
  11   4   1      163.65      157.85     11.67 o
  12   4   1        1.07        2.77      4.53 o
  13   4   1       50.78       61.36      8.18 o
 -12   5   1        0.36        0.00      6.02 o
 -11   5   1       44.65       34.42      9.20 o
 -10   5   1       58.18       60.03      5.97 o
  -9   5   1       10.32        9.17      3.43 o
  -8   5   1      103.67       98.88      5.20 o
  -7   5   1      127.39      123.89      6.61 o
  -6   5   1        0.72        0.00      1.94 o
  -5   5   1        1.98        1.18      1.12 o
  -4   5   1       18.70       13.72      1.60 o
  -3   5   1     1100.73     1156.76      7.87 o
  -2   5   1      965.18     1020.85      8.80 o
  -1   5   1      147.44      139.43      3.01 o
   0   5   1       84.43       89.90      2.69 o
   1   5   1      355.23      360.83      5.79 o
   2   5   1      246.17      269.89      4.20 o
   3   5   1      880.65      848.97     10.48 o
   4   5   1       42.02       43.33      2.08 o
   5   5   1        0.03        0.55      1.51 o
   6   5   1      427.00      427.28      7.76 o
   7   5   1       58.37       55.65      3.67 o
   8   5   1      305.48      297.43      7.41 o
   9   5   1        0.16        0.62      3.61 o
  10   5   1        0.25        0.00      4.85 o
  11   5   1       89.44       93.93      9.30 o
  12   5   1      134.27      111.63     11.73 o
 -12   6   1       13.34       22.60      6.73 o
 -11   6   1        9.82        4.74      5.48 o
 -10   6   1       35.23       40.08      5.69 o
  -9   6   1        3.06        0.00      4.15 o
  -8   6   1      258.56      226.19      9.57 o
  -7   6   1      106.42      105.37      5.73 o
  -6   6   1       51.37       54.20      4.30 o
  -5   6   1       99.36       96.78      4.08 o
  -4   6   1       14.44       14.67      1.49 o
  -3   6   1        5.27        6.79      1.82 o
  -2   6   1      478.03      460.64     10.08 o
  -1   6   1       20.30       20.55      1.80 o
   0   6   1      132.95      133.07      3.71 o
   1   6   1        3.75        4.37      0.70 o
   2   6   1      115.90      120.18      2.60 o
   3   6   1      181.19      184.05      3.64 o
   4   6   1       30.15       29.96      2.63 o
   5   6   1      713.68      704.38     12.10 o
   6   6   1     1641.00     1625.35     22.18 o
   7   6   1        2.03        2.14      3.02 o
   8   6   1      184.75      169.39      8.36 o
   9   6   1      230.16      211.10     15.96 o
  10   6   1        0.18        0.00      5.71 o
  11   6   1      150.26      173.66     11.98 o
 -10   7   1       24.47       28.78      4.39 o
  -9   7   1       34.21       29.59      4.31 o
  -8   7   1       11.72       15.90      3.57 o
  -7   7   1        1.79        1.64      3.33 o
  -6   7   1       74.68       82.70      5.31 o
  -5   7   1       30.08       28.97      3.55 o
  -4   7   1        2.58        0.67      2.46 o
  -3   7   1        7.47        7.36      2.08 o
  -2   7   1        3.39        3.81      1.94 o
  -1   7   1      349.97      374.03      6.37 o
   0   7   1      786.09      816.85     12.29 o
   1   7   1        0.04        0.00      1.33 o
   2   7   1       11.59       13.11      2.76 o
   3   7   1       42.30       40.37      2.73 o
   4   7   1      270.23      280.22      6.39 o
   5   7   1      485.17      467.87     10.51 o
   6   7   1       77.95       79.46      6.04 o
   7   7   1        0.97        1.47      4.09 o
   8   7   1       36.33       55.91      6.93 o
   9   7   1        6.77        3.93      5.65 o
  10   7   1       27.39       21.90      6.53 o
  -9   8   1        0.22        4.25      6.39 o
  -8   8   1       45.46       29.23      5.66 o
  -7   8   1      118.37      102.73      7.83 o
  -6   8   1      145.22      132.96      8.48 o
  -5   8   1        2.09        1.25      4.08 o
  -4   8   1       83.21       88.02      6.28 o
  -3   8   1        0.02        0.00      3.52 o
  -2   8   1       13.48       15.00      4.36 o
  -1   8   1       30.30       36.22      5.33 o
   0   8   1      114.78      121.21     10.14 o
   1   8   1       43.38       47.31      5.06 o
   2   8   1        4.41        7.00      3.38 o
   3   8   1        4.52        2.46      3.61 o
   4   8   1       70.22       74.43      5.76 o
   5   8   1        8.96        9.08      3.25 o
   6   8   1       42.15       29.54      6.73 o
   7   8   1      591.04      526.62     20.20 o
   8   8   1      359.49      298.38     13.98 o
   9   8   1        3.85        2.75      6.28 o
  -7   9   1       26.00       19.86     10.70 o
  -6   9   1        0.02        0.36      4.44 o
  -5   9   1        0.15        0.00      4.12 o
  -4   9   1        2.31        2.08      4.13 o
  -3   9   1        0.01        0.00      4.10 o
  -2   9   1       20.27       22.07      4.07 o
  -1   9   1        3.52        2.08      3.86 o
   0   9   1        1.29        3.86      3.89 o
   1   9   1       74.75       59.78      5.97 o
   2   9   1        0.26        0.00      3.99 o
   3   9   1        9.52        5.26      4.82 o
   4   9   1       45.41       57.35      6.55 o
   5   9   1       19.26       19.11      5.96 o
   6   9   1        8.78       14.68      7.34 o
   7   9   1       50.71       58.36     10.04 o
  -4  10   1       57.28       57.96      7.62 o
  -3  10   1        4.38        1.54      5.35 o
  -2  10   1       34.06       31.08      5.19 o
  -1  10   1        0.41        0.14      5.80 o
   0  10   1        0.62        0.00      6.20 o
   1  10   1        5.18        9.26      5.69 o
   2  10   1       18.67       27.20      8.22 o
   3  10   1        8.63        7.72      7.42 o
 -14   0   2       10.10       15.44      7.24 o
 -12   0   2       34.49       48.21      8.39 o
 -10   0   2        4.31        0.88      5.51 o
  -8   0   2      156.90      154.16      8.91 o
  -6   0   2     1186.95     1175.82     19.20 o
  -4   0   2     1947.73     1857.73     11.63 o
  -2   0   2     1121.34     1089.50      7.60 o
   0   0   2    14088.87    13044.90     54.92 o
   2   0   2     2690.35     2592.62     16.16 o
   4   0   2     4937.04     4800.84     28.05 o
   6   0   2       25.11       17.94      4.47 o
   8   0   2      376.29      373.88     16.08 o
  10   0   2        0.02        4.06      5.75 o
  12   0   2       20.29       25.65      8.38 o
  14   0   2      474.37      473.04     29.29 o
 -14   1   2      100.89      120.17      8.24 o
 -13   1   2        6.39        6.41      4.94 o
 -12   1   2        0.37        0.00      4.42 o
 -11   1   2        0.64        0.00      4.36 o
 -10   1   2       76.37       78.09      6.11 o
  -9   1   2       51.02       55.05      5.20 o
  -8   1   2      185.72      171.77      7.86 o
  -7   1   2       79.27       85.10      5.47 o
  -6   1   2       86.52       77.71      3.91 o
  -5   1   2      229.45      247.19      4.66 o
  -4   1   2      493.96      450.47      4.65 o
  -3   1   2        3.48        3.71      0.80 o
  -2   1   2       29.96       23.55      0.86 o
  -1   1   2     5868.26     5539.86     11.11 o
   0   1   2     1306.15     1308.56      5.99 o
   1   1   2     4629.13     4458.39     19.54 o
   2   1   2     4596.57     4448.23     19.90 o
   3   1   2      697.02      688.01      5.06 o
   4   1   2      405.61      418.88      4.74 o
   5   1   2      142.04      153.70      4.78 o
   6   1   2        8.69        3.24      2.91 o
   7   1   2      116.17      114.32      5.91 o
   8   1   2        5.05        5.56      4.07 o
   9   1   2       16.08       11.83      3.97 o
  10   1   2      627.39      619.07     15.45 o
  11   1   2       41.46       37.06      5.26 o
  12   1   2      343.32      350.81     14.57 o
  13   1   2       50.02       51.44      6.87 o
  14   1   2       38.44       44.82      6.61 o
 -14   2   2       10.82       12.88      5.02 o
 -13   2   2       73.64       73.46      6.87 o
 -12   2   2       51.09       48.63      5.56 o
 -11   2   2        8.78        8.58      5.22 o
 -10   2   2        8.48        5.29      4.85 o
  -9   2   2       28.42       24.86      4.01 o
  -8   2   2      237.57      243.71      7.35 o
  -7   2   2      311.99      328.97      7.85 o
  -6   2   2       68.08       52.89      3.37 o
  -5   2   2      341.05      369.56      7.41 o
  -4   2   2     1721.49     1669.92      8.83 o
  -3   2   2       59.99       58.71      1.45 o
  -2   2   2      243.44      203.93      2.62 o
  -1   2   2      807.06      829.98      3.25 o
   0   2   2     1076.47     1092.78      5.43 o
   1   2   2      193.63      192.52      3.09 o
   2   2   2      630.13      715.95      4.25 o
   3   2   2      717.50      730.04      5.03 o
   4   2   2      543.60      549.13      6.02 o
   5   2   2      524.23      548.69      9.90 o
   6   2   2       98.88       91.00      4.99 o
   7   2   2       12.38       11.38      3.22 o
   8   2   2        5.10        3.92      3.45 o
   9   2   2       26.88       25.14      4.54 o
  10   2   2       58.75       62.46      6.08 o
  11   2   2        1.00        2.48      4.90 o
  12   2   2      141.07      133.98      8.69 o
  13   2   2        8.43        4.22      5.20 o
  14   2   2       11.74       14.92      5.92 o
 -14   3   2        8.82        5.60      5.28 o
 -13   3   2       18.78       14.96      4.99 o
 -12   3   2      245.84      233.44     12.80 o
 -11   3   2        2.08        1.72      4.14 o
 -10   3   2       28.26       27.95      4.56 o
  -9   3   2       12.18       12.04      3.48 o
  -8   3   2      153.12      160.10      7.21 o
  -7   3   2       31.69       37.07      4.01 o
  -6   3   2      113.77      107.71      4.53 o
  -5   3   2       67.78       69.17      2.88 o
  -4   3   2      152.57      192.19      3.53 o
  -3   3   2     1735.93     1819.83      9.76 o
  -2   3   2        0.00        0.20      0.49 o
  -1   3   2       90.69       87.33      1.70 o
   0   3   2      549.10      544.26      4.06 o
   1   3   2     2233.66     2249.87     10.10 o
   2   3   2       29.95       30.48      1.20 o
   3   3   2      299.92      309.31      4.21 o
   4   3   2      499.59      447.72      5.45 o
   5   3   2       87.49       94.41      3.19 o
   6   3   2       74.21       70.88      5.93 o
   7   3   2        4.37        1.60      3.11 o
   8   3   2      979.17      987.10     16.89 o
   9   3   2      384.06      363.40     11.20 o
  10   3   2       15.23       10.80      4.19 o
  11   3   2        1.19        5.05      4.40 o
  12   3   2       39.49       45.19      6.09 o
  13   3   2        6.18        4.16      4.90 o
 -13   4   2       99.46      122.25     10.00 o
 -12   4   2        6.48        8.86      4.13 o
 -11   4   2      122.94      122.36      7.56 o
 -10   4   2        7.80        5.25      3.57 o
  -9   4   2       33.65       36.33      3.87 o
  -8   4   2        0.68        2.73      2.98 o
  -7   4   2        0.06        1.42      2.42 o
  -6   4   2      524.05      514.04      9.18 o
  -5   4   2      178.04      186.19      4.31 o
  -4   4   2        1.12        0.35      1.13 o
  -3   4   2        6.14        6.57      0.72 o
  -2   4   2      347.51      343.53      3.87 o
  -1   4   2       17.61       18.44      1.02 o
   0   4   2     1889.03     1840.78     10.34 o
   1   4   2      178.63      171.22      2.16 o
   2   4   2      550.45      546.40      4.88 o
   3   4   2     1460.97     1472.48      9.19 o
   4   4   2     1762.72     1827.63     13.61 o
   5   4   2        5.95        4.29      1.57 o
   6   4   2        3.08        4.55      2.28 o
   7   4   2      404.18      440.95     10.97 o
   8   4   2      100.08       93.44      6.24 o
   9   4   2      112.70      128.73      7.26 o
  10   4   2      112.79      106.78      7.11 o
  11   4   2        9.27       10.74      4.67 o
  12   4   2       24.12       18.22      5.03 o
  13   4   2        6.24        8.27      6.33 o
 -12   5   2       16.62       18.34      5.47 o
 -11   5   2        0.59        0.00      4.78 o
 -10   5   2      184.90      177.52      9.02 o
  -9   5   2        9.01       10.90      3.21 o
  -8   5   2        2.96        0.58      2.89 o
  -7   5   2      152.77      156.41      6.29 o
  -6   5   2       84.66       88.38      4.05 o
  -5   5   2      263.15      271.55      5.02 o
  -4   5   2        3.15        4.12      0.65 o
  -3   5   2      194.35      187.14      5.26 o
  -2   5   2      934.07      997.31      9.59 o
  -1   5   2      152.44      145.43      3.31 o
   0   5   2        0.17        0.85      0.80 o
   1   5   2      312.20      296.40      3.00 o
   2   5   2        1.26        1.01      0.79 o
   3   5   2     1169.08     1187.00      8.73 o
   4   5   2        1.13        1.85      1.53 o
   5   5   2      118.81      113.30      3.53 o
   6   5   2     1385.08     1381.44     14.01 o
   7   5   2       60.88       51.81      3.72 o
   8   5   2       53.03       46.46      4.13 o
   9   5   2        2.46        3.49      2.91 o
  10   5   2       24.47       27.07      5.73 o
  11   5   2      130.40      143.02     10.38 o
  12   5   2       19.92       13.37      6.14 o
 -12   6   2       21.06       26.97      6.63 o
 -11   6   2       20.55       21.09      4.26 o
 -10   6   2        0.07        2.99      3.77 o
  -9   6   2       67.89       80.66      5.59 o
  -8   6   2        8.83        5.75      3.31 o
  -7   6   2       32.12       32.75      3.68 o
  -6   6   2       15.53       14.21      3.35 o
  -5   6   2       13.48       17.06      3.11 o
  -4   6   2      103.29      100.47      2.10 o
  -3   6   2      281.27      301.55      6.70 o
  -2   6   2       73.56       67.92      2.71 o
  -1   6   2      252.20      249.78      4.90 o
   0   6   2      245.63      245.00      3.53 o
   1   6   2      108.47      105.97      2.28 o
   2   6   2       86.42       87.56      2.70 o
   3   6   2       27.47       28.45      1.86 o
   4   6   2       14.35       15.78      1.60 o
   5   6   2      984.74     1005.34     14.30 o
   6   6   2      314.28      298.58      8.48 o
   7   6   2       11.82       20.51      3.55 o
   8   6   2        1.69        0.40      3.27 o
   9   6   2       27.53       24.49      5.96 o
  10   6   2        4.28        2.31      5.37 o
  11   6   2       16.89       11.30      6.28 o
 -10   7   2       19.23       18.42      4.21 o
  -9   7   2       64.76       56.16      5.18 o
  -8   7   2       91.02       92.50      6.32 o
  -7   7   2       31.93       39.46      4.34 o
  -6   7   2       21.54       18.89      3.44 o
  -5   7   2       64.87       62.50      4.70 o
  -4   7   2        9.26        6.79      2.35 o
  -3   7   2       33.29       33.71      2.89 o
  -2   7   2        3.36        1.25      1.83 o
  -1   7   2      313.24      330.59      6.19 o
   0   7   2      132.74      136.48      5.34 o
   1   7   2       73.64       75.93      2.89 o
   2   7   2       26.12       24.50      2.35 o
   3   7   2      111.76      122.07      4.45 o
   4   7   2      404.11      386.70      8.08 o
   5   7   2      161.17      147.61      7.19 o
   6   7   2       13.99       15.73      3.28 o
   7   7   2       70.81       67.09      5.74 o
   8   7   2       43.48       47.50      6.61 o
   9   7   2       14.22        6.79      6.18 o
  10   7   2        2.77        5.03      6.23 o
  -9   8   2       11.30       13.30      5.54 o
  -8   8   2       18.20       10.96      5.17 o
  -7   8   2        3.20        0.09      4.56 o
  -6   8   2       56.56       46.11      5.84 o
  -5   8   2       53.48       59.62      4.74 o
  -4   8   2       14.88       17.40      3.94 o
  -3   8   2        5.93        8.28      3.78 o
  -2   8   2       85.92       92.89      8.40 o
  -1   8   2       11.24       11.00      3.73 o
   0   8   2        1.20        0.00      3.73 o
   1   8   2       95.75      103.51      6.54 o
   2   8   2       16.51       16.02      3.44 o
   3   8   2        5.96        4.78      3.37 o
   4   8   2       49.81       46.85      6.47 o
   5   8   2       21.78       21.80      4.00 o
   6   8   2        2.82        0.00      5.26 o
   7   8   2      375.94      355.36     15.35 o
   8   8   2      135.54      128.45     10.37 o
   9   8   2        2.07        0.00      6.12 o
  -7   9   2       31.42       36.86      9.09 o
  -6   9   2        0.00        0.00      4.56 o
  -5   9   2        0.07        0.00      4.39 o
  -4   9   2        1.20        0.00      4.45 o
  -3   9   2       33.59       34.46      4.66 o
  -2   9   2        9.56        6.50      4.52 o
  -1   9   2       38.29       35.82      4.99 o
   0   9   2        7.32        3.36      4.18 o
   1   9   2      242.58      247.74     12.59 o
   2   9   2      254.53      249.94     15.77 o
   3   9   2        0.87        0.00      6.80 o
   4   9   2        0.18        5.19      7.22 o
   5   9   2        1.89        0.00      7.12 o
   6   9   2       15.94        7.69      8.03 o
  -3  10   2        7.47       10.32      6.03 o
  -2  10   2        3.12        0.00      5.69 o
  -1  10   2       20.38       21.94      5.67 o
   0  10   2        5.42       10.09      5.84 o
   1  10   2       43.28       36.00      7.92 o
   2  10   2        3.34        4.33      7.05 o
   3  10   2       31.79       27.28      8.74 o
 -13   0   3      253.30      254.24     20.45 o
 -11   0   3      485.16      479.75     24.22 o
  -9   0   3      730.03      731.05     13.48 o
  -7   0   3      688.93      714.03     17.28 o
  -5   0   3      498.94      508.76      8.75 o
  -3   0   3      200.09      214.32      2.91 o
  -1   0   3     3052.49     2988.54     17.43 o
   1   0   3     1460.43     1410.42      8.32 o
   3   0   3     1234.33     1162.24     10.43 o
   5   0   3     1809.67     1744.40     24.40 o
   7   0   3      653.21      632.06     19.71 o
   9   0   3       75.70       77.14      9.74 o
  11   0   3      168.07      156.52     12.41 o
  13   0   3        0.15        0.00      7.70 o
 -14   1   3       13.10        9.92      4.74 o
 -13   1   3        0.20        0.00      4.62 o
 -12   1   3      453.19      488.27     17.25 o
 -11   1   3       16.93       15.13      4.41 o
 -10   1   3      747.76      747.00     14.87 o
  -9   1   3      138.57      140.19      9.53 o
  -8   1   3       30.16       32.00      2.38 o
  -7   1   3      632.96      609.13      6.66 o
  -6   1   3        1.77        1.52      1.56 o
  -5   1   3      709.39      644.38      7.34 o
  -4   1   3        8.15        5.99      0.89 o
  -3   1   3     4310.94     4174.70     13.18 o
  -2   1   3      143.04      142.56      1.91 o
  -1   1   3     2659.57     2690.84      7.20 o
   0   1   3      545.95      528.51      3.05 o
   1   1   3     1772.31     1814.82      6.33 o
   2   1   3        3.72        5.87      0.82 o
   3   1   3       60.01       68.74      2.18 o
   4   1   3      639.74      654.94      9.78 o
   5   1   3       53.65       61.28      4.00 o
   6   1   3      104.63      109.98      5.11 o
   7   1   3       44.39       43.61      4.36 o
   8   1   3        5.75        7.07      3.49 o
   9   1   3       57.90       62.71      7.90 o
  10   1   3      169.15      170.59      8.76 o
  11   1   3      226.42      230.87     10.12 o
  12   1   3       47.05       60.30      6.68 o
  13   1   3      105.95      117.09      8.63 o
  14   1   3        2.29        0.76      5.30 o
 -14   2   3        0.30        3.73      4.93 o
 -13   2   3       48.46       49.57      5.91 o
 -12   2   3       51.53       54.69      5.85 o
 -11   2   3      620.06      625.71     14.51 o
 -10   2   3        1.31        0.54      3.84 o
  -9   2   3      474.58      454.30     16.60 o
  -8   2   3       21.13       21.53      3.68 o
  -7   2   3      231.76      221.83      6.84 o
  -6   2   3      913.17      915.16     10.90 o
  -5   2   3      275.16      301.49      6.84 o
  -4   2   3       41.10       40.10      1.79 o
  -3   2   3       69.62       68.53      1.74 o
  -2   2   3        1.83        1.21      0.55 o
  -1   2   3       10.52       10.75      0.58 o
   0   2   3      262.56      269.35      2.70 o
   1   2   3     1244.61     1168.61      5.35 o
   2   2   3     1433.48     1473.19      7.94 o
   3   2   3      247.47      234.75      3.48 o
   4   2   3       36.92       34.72      2.51 o
   5   2   3      485.62      464.57      8.23 o
   6   2   3      260.46      240.85      6.60 o
   7   2   3      274.33      239.39     13.01 o
   8   2   3      101.37       93.88      6.31 o
   9   2   3      296.66      305.49     10.67 o
  10   2   3      230.73      242.21     11.15 o
  11   2   3       31.22       30.53      5.29 o
  12   2   3        1.10        0.20      5.12 o
  13   2   3       15.87       15.61      5.40 o
 -14   3   3      198.20      175.98     13.32 o
 -13   3   3       42.14       38.18      5.94 o
 -12   3   3        7.17       13.68      4.56 o
 -11   3   3       38.77       36.17      8.32 o
 -10   3   3        6.83        6.34      3.30 o
  -9   3   3       17.70       15.89      3.61 o
  -8   3   3      221.42      214.34      8.21 o
  -7   3   3      256.15      256.31      7.12 o
  -6   3   3       14.36       12.85      2.14 o
  -5   3   3     2112.34     2073.42     25.02 o
  -4   3   3      163.91      164.59      3.21 o
  -3   3   3      182.37      175.19      3.33 o
  -2   3   3       78.50       78.46      1.53 o
  -1   3   3     1114.23     1101.98      6.61 o
   0   3   3      330.10      333.65      2.70 o
   1   3   3       65.39       61.63      1.54 o
   2   3   3      234.11      239.40      2.94 o
   3   3   3      812.82      859.53      6.76 o
   4   3   3     1662.69     1659.24     12.92 o
   5   3   3       39.56       36.30      2.80 o
   6   3   3      161.78      177.34      5.74 o
   7   3   3       14.70       16.17      3.44 o
   8   3   3      153.85      149.97      7.73 o
   9   3   3        6.69        4.40      4.29 o
  10   3   3        6.96        6.06      4.17 o
  11   3   3       22.05       21.93      5.15 o
  12   3   3        1.24        1.72      4.83 o
  13   3   3       65.78       62.28      7.33 o
 -13   4   3      131.87      126.68     12.66 o
 -12   4   3        2.96        1.22      4.15 o
 -11   4   3        9.82        6.04      4.43 o
 -10   4   3       10.27        9.96      3.65 o
  -9   4   3      177.08      169.43      6.87 o
  -8   4   3      413.98      395.06      9.58 o
  -7   4   3      331.89      366.15      7.83 o
  -6   4   3        1.80        0.68      1.81 o
  -5   4   3       62.69       62.89      2.64 o
  -4   4   3       63.79       55.77      2.10 o
  -3   4   3      304.87      315.40      3.72 o
  -2   4   3      749.15      722.44      6.56 o
  -1   4   3        3.11        4.98      0.94 o
   0   4   3        3.18        2.31      0.50 o
   1   4   3      532.64      523.89      4.36 o
   2   4   3        0.51        0.98      0.91 o
   3   4   3      153.66      146.76      3.13 o
   4   4   3      245.67      266.08      5.23 o
   5   4   3       57.94       51.20      3.78 o
   6   4   3      308.09      299.96      7.42 o
   7   4   3       90.01       88.50      6.02 o
   8   4   3       92.99       93.59     10.02 o
   9   4   3       57.84       70.19      5.97 o
  10   4   3        3.76        5.67      4.39 o
  11   4   3       39.39       42.18      5.55 o
  12   4   3       47.65       53.25      6.37 o
 -12   5   3        7.73        7.04      5.23 o
 -11   5   3       14.19       11.65      4.60 o
 -10   5   3      106.53      101.73      6.27 o
  -9   5   3       70.74       71.33      5.09 o
  -8   5   3        3.51        1.59      2.72 o
  -7   5   3      171.18      168.72      5.57 o
  -6   5   3      172.39      153.79      4.36 o
  -5   5   3       56.68       53.52      2.23 o
  -4   5   3       24.65       25.77      1.24 o
  -3   5   3      704.95      684.92      8.80 o
  -2   5   3       10.97       11.20      1.28 o
  -1   5   3       11.28       12.37      1.22 o
   0   5   3      147.65      154.86      2.83 o
   1   5   3       71.72       66.06      1.66 o
   2   5   3      365.87      352.09      3.68 o
   3   5   3       12.06       11.68      1.35 o
   4   5   3       93.41      100.89      3.70 o
   5   5   3      206.29      196.69      4.76 o
   6   5   3       73.10       74.82      4.02 o
   7   5   3        6.35        7.41      3.01 o
   8   5   3       33.90       34.15      3.73 o
   9   5   3       11.30       15.08      4.16 o
  10   5   3        2.91        2.92      5.34 o
  11   5   3        2.34        0.00      6.45 o
  12   5   3        1.46        0.00      5.84 o
 -12   6   3       29.28       26.71      4.96 o
 -11   6   3        1.70        0.00      4.16 o
 -10   6   3      178.36      161.61     12.12 o
  -9   6   3       28.73       29.67      4.08 o
  -8   6   3       27.50       20.74      3.72 o
  -7   6   3        9.55        9.97      3.32 o
  -6   6   3       50.49       49.89      3.43 o
  -5   6   3       53.67       55.30      2.82 o
  -4   6   3      206.15      209.50      9.19 o
  -3   6   3        3.77        4.97      1.99 o
  -2   6   3       27.60       28.99      2.43 o
  -1   6   3       13.89       12.73      1.26 o
   0   6   3      114.67      117.73      2.58 o
   1   6   3        7.71        8.71      1.19 o
   2   6   3       68.80       71.41      1.94 o
   3   6   3      136.64      145.93      3.49 o
   4   6   3      319.61      306.31     10.11 o
   5   6   3       91.24       82.38      4.84 o
   6   6   3      690.39      705.96     12.54 o
   7   6   3       50.37       46.52      5.08 o
   8   6   3        2.27        1.30      3.76 o
   9   6   3       16.18       13.47      5.41 o
  10   6   3        5.68        8.66      5.62 o
  11   6   3        3.64        5.84      6.51 o
 -10   7   3        0.20        0.00      4.43 o
  -9   7   3       80.23       70.44      6.09 o
  -8   7   3       23.99       28.57      4.37 o
  -7   7   3        1.67        1.85      3.40 o
  -6   7   3        0.22        0.00      3.06 o
  -5   7   3       36.05       41.97      4.22 o
  -4   7   3       22.04       26.30      2.98 o
  -3   7   3       30.25       30.78      3.10 o
  -2   7   3       56.94       60.40      3.62 o
  -1   7   3       40.09       38.07      2.54 o
   0   7   3      285.91      290.04      5.54 o
   1   7   3       48.89       53.44      2.99 o
   2   7   3       63.09       58.88      2.83 o
   3   7   3       39.61       38.55      2.84 o
   4   7   3       18.97       21.10      2.51 o
   5   7   3       43.46       34.02      3.85 o
   6   7   3       39.40       42.95      4.86 o
   7   7   3       18.63       13.87      4.07 o
   8   7   3      130.18      137.77      9.68 o
   9   7   3        0.42        3.99      5.77 o
  10   7   3       26.16       23.09      6.20 o
  -9   8   3        1.60        0.00      5.46 o
  -8   8   3       23.75       18.92      5.40 o
  -7   8   3        1.23        0.00      4.62 o
  -6   8   3        0.06        0.00      5.08 o
  -5   8   3        8.62        8.75      3.35 o
  -4   8   3       64.30       64.73      5.73 o
  -3   8   3       19.39       15.13      3.91 o
  -2   8   3       69.30       72.63      6.47 o
  -1   8   3        7.57        5.30      3.52 o
   0   8   3       13.92       17.97      3.89 o
   1   8   3        4.60        5.96      3.66 o
   2   8   3      468.66      466.53     16.43 o
   3   8   3      123.98      116.77      8.09 o
   4   8   3       29.34       23.50     10.92 o
   5   8   3       28.51       26.02      4.32 o
   6   8   3       18.24       20.98      4.18 o
   7   8   3       34.70       26.77      5.88 o
   8   8   3      102.70       84.71     11.50 o
  -7   9   3        5.75        7.84      7.46 o
  -6   9   3       95.63       93.31      9.37 o
  -5   9   3       38.20       28.81      8.85 o
  -4   9   3       43.34       34.19      5.94 o
  -3   9   3        4.42        0.00      5.01 o
  -2   9   3       13.69        9.63      6.15 o
  -1   9   3        2.31        1.57      5.39 o
   0   9   3       17.49       20.37      5.52 o
   1   9   3        1.25        2.87      5.67 o
   2   9   3       68.81       68.41      9.86 o
   3   9   3       12.05        9.12      7.59 o
   4   9   3       39.94       39.12      8.28 o
   5   9   3        0.19        0.00      7.19 o
   6   9   3       52.91       50.89      9.74 o
  -3  10   3        2.60        2.59      6.29 o
  -2  10   3       25.47       32.54      6.01 o
  -1  10   3        1.50        0.00      7.20 o
   0  10   3      203.35      204.68     14.38 o
   1  10   3       88.68       98.89     13.56 o
   2  10   3       17.17        6.47      7.65 o
 -14   0   4        0.11        2.06      6.86 o
 -12   0   4       74.64       68.64      8.63 o
 -10   0   4     1325.42     1323.41     38.13 o
  -8   0   4      309.01      304.99      8.06 o
  -6   0   4      425.39      372.33      9.25 o
  -4   0   4    18564.83    18589.09     38.07 o
  -2   0   4        3.14        6.68      3.06 o
   0   0   4     1752.39     1689.89     17.31 o
   2   0   4      190.29      201.35      5.43 o
   4   0   4       26.78       32.89      3.61 o
   6   0   4       30.25       22.15      4.74 o
   8   0   4       24.81       25.98      6.41 o
  10   0   4      378.73      385.67     17.72 o
  12   0   4      557.11      587.72     34.39 o
 -14   1   4        9.29       14.86      5.01 o
 -13   1   4        0.58        0.00      4.53 o
 -12   1   4     1024.71     1069.59     19.47 o
 -11   1   4       20.61       21.45      4.63 o
 -10   1   4      999.43     1017.88     16.87 o
  -9   1   4        2.80        1.32      3.14 o
  -8   1   4      108.50      116.62      5.83 o
  -7   1   4        3.20        3.39      1.76 o
  -6   1   4       26.02       27.39      2.06 o
  -5   1   4      105.72      101.27      2.60 o
  -4   1   4      235.90      220.35      2.60 o
  -3   1   4        7.37        4.30      0.80 o
  -2   1   4     1867.49     1871.84      9.81 o
  -1   1   4     2198.96     2204.99     11.86 o
   0   1   4     1585.06     1552.02      6.23 o
   1   1   4      451.56      453.78      4.64 o
   2   1   4       22.33       28.53      1.22 o
   3   1   4      113.37      114.60      2.88 o
   4   1   4      579.46      550.62      9.58 o
   5   1   4        1.45        3.48      2.53 o
   6   1   4     2045.08     2033.83     20.95 o
   7   1   4       24.97       35.68      3.85 o
   8   1   4      552.95      548.44     13.12 o
   9   1   4        0.65        2.29      4.99 o
  10   1   4        5.59        4.79      4.89 o
  11   1   4        5.86        5.98      5.03 o
  12   1   4        1.00        0.73      5.61 o
  13   1   4        1.28        3.99      5.14 o
 -14   2   4       15.18       12.28      5.86 o
 -13   2   4      143.86      143.80      8.28 o
 -12   2   4      274.74      263.92     10.10 o
 -11   2   4        2.97        2.76      3.86 o
 -10   2   4      177.21      181.65     11.45 o
  -9   2   4      188.89      194.67     10.83 o
  -8   2   4      815.51      798.40     14.81 o
  -7   2   4       14.23       12.13      2.81 o
  -6   2   4     3345.00     3421.37     26.14 o
  -5   2   4        2.32        3.35      1.71 o
  -4   2   4       30.02       24.39      1.54 o
  -3   2   4      465.79      483.68      4.16 o
  -2   2   4     5339.93     5426.68     13.67 o
  -1   2   4      296.38      301.80      3.02 o
   0   2   4      101.54      100.47      1.81 o
   1   2   4     1281.69     1353.19     10.60 o
   2   2   4      849.19      852.41      7.43 o
   3   2   4      198.73      204.40      3.31 o
   4   2   4        4.92        6.59      1.56 o
   5   2   4      123.58      119.94      4.50 o
   6   2   4       55.38       54.94      3.76 o
   7   2   4      101.53      105.63      6.20 o
   8   2   4      309.77      304.10     10.21 o
   9   2   4       49.73       47.82      6.56 o
  10   2   4      353.79      358.01     19.02 o
  11   2   4       14.42        6.30      5.13 o
  12   2   4        0.38        0.00      5.02 o
  13   2   4        2.58        0.00      5.92 o
 -14   3   4      665.35      701.50     26.74 o
 -13   3   4       94.31       90.88      9.03 o
 -12   3   4       20.15       12.80      4.28 o
 -11   3   4        1.76        3.05      3.89 o
 -10   3   4        8.92       12.30      4.05 o
  -9   3   4       15.75       15.09      4.02 o
  -8   3   4     1826.76     1771.33     17.72 o
  -7   3   4        1.88        5.15      2.25 o
  -6   3   4      236.26      234.51      6.20 o
  -5   3   4        3.69        1.15      1.51 o
  -4   3   4      544.52      538.36      6.08 o
  -3   3   4      191.29      178.84      2.88 o
  -2   3   4      214.45      197.54      2.78 o
  -1   3   4       51.89       47.77      1.15 o
   0   3   4       28.35       36.45      1.06 o
   1   3   4     1537.35     1584.85      6.85 o
   2   3   4     2109.50     2097.27     16.44 o
   3   3   4       15.99       14.92      1.49 o
   4   3   4      860.73      828.62      9.59 o
   5   3   4       88.05       92.19      4.04 o
   6   3   4       26.81       20.24      2.73 o
   7   3   4       87.76       86.65      8.41 o
   8   3   4      165.39      157.08      7.94 o
   9   3   4       10.58        9.27      4.32 o
  10   3   4      271.71      278.57     10.91 o
  11   3   4        1.47        1.20      4.61 o
  12   3   4        4.21        0.00      5.21 o
  13   3   4       41.13       47.45      6.87 o
 -13   4   4        7.39        5.24      5.33 o
 -12   4   4       35.53       33.40      5.15 o
 -11   4   4       23.41       19.35      4.11 o
 -10   4   4      109.42      103.97      5.52 o
  -9   4   4       67.42       62.38      4.64 o
  -8   4   4     1106.97     1112.29     17.70 o
  -7   4   4       46.71       48.43      3.42 o
  -6   4   4      241.88      247.34      8.64 o
  -5   4   4       56.65       60.16      2.92 o
  -4   4   4      366.09      360.65      5.23 o
  -3   4   4        7.41        6.47      0.97 o
  -2   4   4      176.65      177.62      2.79 o
  -1   4   4      125.86      135.98      2.13 o
   0   4   4     1730.91     1784.27      8.94 o
   1   4   4      140.64      138.61      2.58 o
   2   4   4        1.48        1.14      0.88 o
   3   4   4      655.37      634.59      6.90 o
   4   4   4      289.78      311.83      6.93 o
   5   4   4        1.90        1.01      2.80 o
   6   4   4      770.94      721.44     11.34 o
   7   4   4      389.34      375.13     10.95 o
   8   4   4      489.56      503.56     13.15 o
   9   4   4        0.18        0.00      4.25 o
  10   4   4       30.11       35.21      5.50 o
  11   4   4        3.29        1.26      4.90 o
  12   4   4        1.15        6.79      5.25 o
 -12   5   4       66.41       77.42      7.06 o
 -11   5   4       23.19       17.09      4.11 o
 -10   5   4        9.94        9.67      3.61 o
  -9   5   4        2.16        1.95      3.28 o
  -8   5   4       22.90       15.89      2.88 o
  -7   5   4       52.28       42.37      3.07 o
  -6   5   4      448.51      440.80      6.56 o
  -5   5   4      252.30      251.95      4.17 o
  -4   5   4       66.91       67.32      2.40 o
  -3   5   4      116.59      113.60      2.76 o
  -2   5   4      148.13      168.10      3.75 o
  -1   5   4      396.34      409.20      5.84 o
   0   5   4      578.19      587.74      6.33 o
   1   5   4      117.83      109.85      2.44 o
   2   5   4      581.71      574.69      5.91 o
   3   5   4        8.78        7.11      1.36 o
   4   5   4       74.42       75.07      4.16 o
   5   5   4       80.48       77.18      4.63 o
   6   5   4       19.79       18.89      3.37 o
   7   5   4       34.12       33.51      4.60 o
   8   5   4      110.81      117.50      7.01 o
   9   5   4       11.21       18.89      5.40 o
  10   5   4       56.07       57.57      7.75 o
  11   5   4       26.79       26.49      6.55 o
 -11   6   4       20.39       25.70      4.20 o
 -10   6   4      218.59      217.21      8.94 o
  -9   6   4       96.08       85.06      6.78 o
  -8   6   4       53.77       61.33      5.54 o
  -7   6   4       68.39       62.09      4.08 o
  -6   6   4       69.20       65.97      3.61 o
  -5   6   4      104.17      106.42      3.77 o
  -4   6   4      148.49      144.45      5.59 o
  -3   6   4      111.90      102.99      4.27 o
  -2   6   4      338.28      342.03      7.65 o
  -1   6   4        1.75        0.96      1.48 o
   0   6   4       13.86       13.76      1.53 o
   1   6   4       75.21       72.61      3.51 o
   2   6   4      222.99      216.06      4.04 o
   3   6   4       69.86       69.28      2.88 o
   4   6   4      883.43      869.74     16.88 o
   5   6   4      809.43      793.23     19.43 o
   6   6   4       22.15       25.77      4.42 o
   7   6   4        6.44        5.14      3.87 o
   8   6   4       20.13       27.49      4.41 o
   9   6   4       13.88       18.90      5.98 o
  10   6   4        0.25        1.26      5.82 o
  11   6   4        0.77        0.00      6.39 o
 -10   7   4        3.03        0.00      4.50 o
  -9   7   4       14.79       16.65      4.27 o
  -8   7   4        7.48        6.07      3.82 o
  -7   7   4       46.93       46.69      4.87 o
  -6   7   4        9.75       12.20      3.50 o
  -5   7   4        5.67        2.93      2.86 o
  -4   7   4      588.99      595.40      9.67 o
  -3   7   4      431.65      431.93      7.96 o
  -2   7   4      168.02      159.61      5.10 o
  -1   7   4      125.60      133.87      4.34 o
   0   7   4       23.77       22.43      2.59 o
   1   7   4        0.29        0.34      1.67 o
   2   7   4        0.08        0.00      1.98 o
   3   7   4       19.89       20.44      2.89 o
   4   7   4      110.49      121.29      4.88 o
   5   7   4        3.19        0.00      3.17 o
   6   7   4       92.34       93.12      6.67 o
   7   7   4        5.72        7.34      3.87 o
   8   7   4        2.07        0.65      4.44 o
   9   7   4       36.48       39.92      6.66 o
  -9   8   4       16.80        8.05      5.63 o
  -8   8   4        5.85        7.41      5.02 o
  -7   8   4        0.66        2.57      4.76 o
  -6   8   4       30.27       31.21      5.17 o
  -5   8   4        0.61        0.00      3.32 o
  -4   8   4       55.98       53.83      4.05 o
  -3   8   4        0.76        2.60      3.08 o
  -2   8   4       46.24       41.81      4.98 o
  -1   8   4       74.01       72.05      7.27 o
   0   8   4       58.58       56.68      9.51 o
   1   8   4        2.80        3.77      5.24 o
   2   8   4      367.30      380.05     18.28 o
   3   8   4      449.72      480.14     16.46 o
   4   8   4       12.23       15.38      4.97 o
   5   8   4        0.82        0.77      4.73 o
   6   8   4        3.01        0.35      3.96 o
   7   8   4        3.42        0.72      4.61 o
   8   8   4       75.09       81.15      8.81 o
  -6   9   4       25.97       24.27      6.10 o
  -5   9   4      121.77      126.33     10.53 o
  -4   9   4        3.66        1.19      5.26 o
  -3   9   4        0.69        0.00      5.22 o
  -2   9   4       32.44       25.30      7.32 o
  -1   9   4       10.94        9.98      5.44 o
   0   9   4       20.59       18.09      5.57 o
   1   9   4        0.00        0.00      6.02 o
   2   9   4       26.81       26.25      8.07 o
   3   9   4        0.59        1.40      7.85 o
   4   9   4       17.27       19.37      7.62 o
   5   9   4        1.38        1.44      7.82 o
   6   9   4        0.05        0.00      7.48 o
  -2  10   4        2.47        3.45      5.35 o
  -1  10   4        2.79        6.41      6.53 o
   0  10   4      196.45      224.52     12.95 o
   1  10   4      274.78      305.12     18.77 o
 -13   0   5      388.84      405.16     17.90 o
 -11   0   5     1062.80     1120.62     39.91 o
  -9   0   5       57.58       69.04      7.62 o
  -7   0   5        6.88       14.88      3.55 o
  -5   0   5     1009.03     1082.74     17.42 o
  -3   0   5      633.27      618.97     14.08 o
  -1   0   5      752.93      830.53      8.18 o
   1   0   5      260.06      230.95      5.86 o
   3   0   5     7224.71     7732.08     39.50 o
   5   0   5      133.53      128.40      9.61 o
   7   0   5      608.80      621.39     18.42 o
   9   0   5      902.58      903.55     57.00 o
  11   0   5       96.72      104.95     11.32 o
  13   0   5        3.70       10.41      8.54 o
 -14   1   5        0.02        4.58      5.92 o
 -13   1   5       67.87       68.35      9.19 o
 -12   1   5      561.51      547.14     14.76 o
 -11   1   5      573.04      574.19     13.37 o
 -10   1   5     2198.51     2279.70     25.21 o
  -9   1   5      862.03      850.61     15.68 o
  -8   1   5      125.53      123.45      4.46 o
  -7   1   5     1152.67     1188.30     11.35 o
  -6   1   5      164.12      161.48      3.76 o
  -5   1   5       69.58       55.74      1.74 o
  -4   1   5        6.22       11.09      1.33 o
  -3   1   5       47.70       35.71      1.79 o
  -2   1   5       86.34       74.40      2.15 o
  -1   1   5      971.40      940.09      5.70 o
   0   1   5      511.32      498.30      5.47 o
   1   1   5      727.35      744.30      4.83 o
   2   1   5     2045.70     2237.50     11.95 o
   3   1   5      443.51      477.28      6.33 o
   4   1   5     1790.13     1937.07     15.95 o
   5   1   5        8.13        4.91      3.01 o
   6   1   5       10.72       12.25      3.28 o
   7   1   5       15.88       13.24      3.71 o
   8   1   5      325.66      327.36      9.56 o
   9   1   5      402.32      434.62     19.62 o
  10   1   5       22.17       26.87      5.55 o
  11   1   5      200.74      217.85     14.33 o
  12   1   5       22.64       20.48      5.83 o
  13   1   5       34.66       32.75      6.44 o
 -14   2   5       17.59       19.84      6.20 o
 -13   2   5       11.84        5.06      5.85 o
 -12   2   5       47.73       54.19      7.02 o
 -11   2   5      179.37      167.30      8.78 o
 -10   2   5       25.93       28.05      3.47 o
  -9   2   5      450.49      455.29      9.13 o
  -8   2   5      257.19      255.27      6.16 o
  -7   2   5        2.89        5.96      2.07 o
  -6   2   5      570.36      626.21      9.40 o
  -5   2   5      268.12      297.55      5.31 o
  -4   2   5      314.55      287.36      6.32 o
  -3   2   5     1289.56     1346.75      8.43 o
  -2   2   5     3364.89     3610.49     12.02 o
  -1   2   5       50.56       41.67      1.48 o
   0   2   5       18.65       16.71      1.05 o
   1   2   5     2940.39     3153.16     14.18 o
   2   2   5       48.86       65.76      2.05 o
   3   2   5      431.69      399.58      5.97 o
   4   2   5       85.32       92.11      3.76 o
   5   2   5     1786.13     1772.73     17.48 o
   6   2   5       23.92       23.81      3.13 o
   7   2   5      439.28      445.59     11.82 o
   8   2   5     1038.39     1019.78     18.41 o
   9   2   5      376.06      393.96     12.41 o
  10   2   5      110.21      108.59      7.80 o
  11   2   5       89.24       97.95      7.94 o
  12   2   5      125.34      125.49      9.83 o
  13   2   5        5.44        0.66      6.10 o
 -13   3   5      113.78      126.98      8.83 o
 -12   3   5       56.06       46.91      5.61 o
 -11   3   5      166.68      176.32      8.51 o
 -10   3   5        0.62        1.62      2.80 o
  -9   3   5      619.93      611.35     10.63 o
  -8   3   5     1473.32     1458.83     18.19 o
  -7   3   5       17.11       17.21      2.95 o
  -6   3   5      130.70      125.60      5.70 o
  -5   3   5     1096.86     1065.81     13.09 o
  -4   3   5       54.43       56.56      1.98 o
  -3   3   5      894.42      890.73      6.41 o
  -2   3   5      201.34      193.56      2.79 o
  -1   3   5        2.22        2.71      0.80 o
   0   3   5     2034.01     2217.95     10.16 o
   1   3   5      333.89      348.33      5.09 o
   2   3   5        0.78        0.20      1.01 o
   3   3   5      176.60      160.27      4.29 o
   4   3   5       27.42       33.64      2.21 o
   5   3   5       68.02       74.81      3.28 o
   6   3   5       11.99        8.86      2.63 o
   7   3   5      602.63      616.87     16.95 o
   8   3   5       23.69       25.66      4.82 o
   9   3   5       11.56       12.87      4.35 o
  10   3   5        1.01        3.43      4.75 o
  11   3   5       31.02       36.13      5.80 o
  12   3   5        4.41        0.11      5.20 o
 -13   4   5       30.68       31.22      6.63 o
 -12   4   5       18.56       20.26      4.25 o
 -11   4   5       69.08       78.97      5.72 o
 -10   4   5       52.15       64.07      7.51 o
  -9   4   5       53.57       57.79      4.15 o
  -8   4   5       18.01       14.31      2.68 o
  -7   4   5      898.45      879.31     11.16 o
  -6   4   5      562.03      549.78     13.88 o
  -5   4   5       15.19       11.19      1.40 o
  -4   4   5      185.58      183.34      3.91 o
  -3   4   5       10.48        8.36      1.01 o
  -2   4   5      313.36      318.82      4.24 o
  -1   4   5     2780.71     2922.40     17.08 o
   0   4   5      339.89      331.84      3.79 o
   1   4   5       74.97       69.03      2.03 o
   2   4   5      174.56      190.56      3.86 o
   3   4   5      339.03      336.56      6.91 o
   4   4   5        4.67        4.75      1.98 o
   5   4   5      589.36      582.18     12.37 o
   6   4   5     1742.50     1683.08     21.73 o
   7   4   5      962.35      977.72     17.60 o
   8   4   5       69.59       69.84      6.07 o
   9   4   5       10.71        7.92      4.58 o
  10   4   5        0.70        1.81      4.49 o
  11   4   5       28.01       29.39      5.36 o
  12   4   5       51.78       65.04      7.48 o
 -12   5   5       35.92       42.82      5.12 o
 -11   5   5       10.82       15.74      3.68 o
 -10   5   5        0.67        0.24      3.16 o
  -9   5   5        0.49        0.00      3.21 o
  -8   5   5       17.40       18.26      2.65 o
  -7   5   5      848.23      856.43     10.97 o
  -6   5   5     1227.66     1242.06     12.35 o
  -5   5   5       43.97       40.83      1.92 o
  -4   5   5      375.71      363.57      4.76 o
  -3   5   5      304.30      309.81      5.41 o
  -2   5   5     1146.45     1157.27      6.89 o
  -1   5   5      974.60      995.79      7.67 o
   0   5   5        9.40        9.77      1.15 o
   1   5   5        2.77        1.80      0.82 o
   2   5   5      189.14      206.04      4.23 o
   3   5   5        0.27        0.72      1.88 o
   4   5   5      598.98      567.37     11.20 o
   5   5   5      225.49      229.90      8.24 o
   6   5   5        4.77        4.11      3.43 o
   7   5   5       53.95       56.98      5.47 o
   8   5   5       40.52       37.66      5.24 o
   9   5   5       64.80       65.24      6.15 o
  10   5   5       31.92       21.36      6.07 o
  11   5   5       65.36       85.22      9.92 o
 -11   6   5        6.42       10.16      4.92 o
 -10   6   5        2.67        0.00      4.02 o
  -9   6   5        3.14        5.59      3.84 o
  -8   6   5      154.48      155.01      7.82 o
  -7   6   5        4.32        6.85      3.23 o
  -6   6   5      143.90      153.66      6.47 o
  -5   6   5      160.11      163.57      6.46 o
  -4   6   5      499.14      516.55     11.32 o
  -3   6   5      223.45      227.33      6.33 o
  -2   6   5        0.72        1.79      2.23 o
  -1   6   5       65.45       58.14      3.25 o
   0   6   5       11.60       14.20      2.27 o
   1   6   5      487.37      480.10      5.37 o
   2   6   5      176.97      180.83      4.67 o
   3   6   5      151.02      155.55      4.63 o
   4   6   5     1242.78     1221.69     17.73 o
   5   6   5      481.00      483.20     15.65 o
   6   6   5      142.95      136.47      7.70 o
   7   6   5       31.31       35.35      4.93 o
   8   6   5       34.87       38.53      5.07 o
   9   6   5       38.87       43.94      5.58 o
  10   6   5       75.74      101.67     10.06 o
 -10   7   5       89.11      104.45      9.23 o
  -9   7   5        3.79        3.25      4.60 o
  -8   7   5        0.62        2.24      3.87 o
  -7   7   5       12.50       16.81      4.01 o
  -6   7   5       15.66       10.99      3.83 o
  -5   7   5      578.66      585.79     13.22 o
  -4   7   5       48.11       55.44      3.63 o
  -3   7   5       73.43       75.52      3.94 o
  -2   7   5       43.11       38.85      3.44 o
  -1   7   5       43.70       45.56      3.95 o
   0   7   5      103.53      105.10      4.99 o
   1   7   5      110.30      112.23      5.04 o
   2   7   5      529.23      555.33     10.05 o
   3   7   5      192.66      215.40      8.05 o
   4   7   5        0.09        0.88      3.06 o
   5   7   5        9.72        6.59      3.27 o
   6   7   5       11.83        9.76      4.05 o
   7   7   5        4.15        5.68      4.29 o
   8   7   5        6.65        3.07      4.65 o
   9   7   5        1.82        0.00      6.26 o
  -8   8   5       21.16       39.89     10.81 o
  -7   8   5       56.91       61.78      8.76 o
  -6   8   5      199.15      213.51     11.42 o
  -5   8   5        6.76        6.99      3.62 o
  -4   8   5        1.21        2.19      4.29 o
  -3   8   5      159.90      158.79     12.42 o
  -2   8   5       84.44       86.88      6.94 o
  -1   8   5       22.67       20.38      4.10 o
   0   8   5       16.76       18.37      4.18 o
   1   8   5       69.86       80.40      6.65 o
   2   8   5      358.15      368.24     14.97 o
   3   8   5      494.78      498.62     17.36 o
   4   8   5      156.98      129.55      9.92 o
   5   8   5        2.67        4.49      4.40 o
   6   8   5        8.32        5.10      4.17 o
   7   8   5        0.83        0.00      4.43 o
  -6   9   5       32.34       38.76      6.66 o
  -5   9   5       32.51       30.16      6.06 o
  -4   9   5        2.11        0.00      5.75 o
  -3   9   5      183.87      194.34     11.87 o
  -2   9   5       38.93       30.67      6.95 o
  -1   9   5        0.01        2.46      6.78 o
   0   9   5      233.32      216.00     14.69 o
   1   9   5       16.42       17.47      7.17 o
   2   9   5       22.64       18.18      7.42 o
   3   9   5       36.32       37.14      8.35 o
   4   9   5       44.47       43.94      7.06 o
   5   9   5       12.83       13.15      6.28 o
 -14   0   6       20.01       18.28      7.59 o
 -12   0   6       58.66       77.23      6.99 o
 -10   0   6       84.11       93.21      6.86 o
  -8   0   6      215.11      239.84      8.59 o
  -6   0   6      952.59      843.04     10.11 o
  -4   0   6     1814.58     2210.70     16.25 o
  -2   0   6     1638.04     1672.75     18.08 o
   0   0   6     1274.30     1347.52     15.94 o
   2   0   6      255.29      287.91      6.57 o
   4   0   6      571.14      589.21     19.11 o
   6   0   6      568.32      597.92     21.73 o
   8   0   6      402.86      393.80     27.63 o
  10   0   6     2831.32     2692.44     45.69 o
  12   0   6       43.20       42.64      9.20 o
 -14   1   6       37.07       29.67      5.34 o
 -13   1   6        0.79        7.13      4.01 o
 -12   1   6       39.60       34.24      4.55 o
 -11   1   6       37.87       45.59      7.37 o
 -10   1   6      152.98      151.05      5.81 o
  -9   1   6       43.43       45.52      3.24 o
  -8   1   6      124.32      125.71      4.36 o
  -7   1   6      140.51      135.57      4.10 o
  -6   1   6        9.27        8.40      1.32 o
  -5   1   6      800.05      907.71      8.28 o
  -4   1   6      529.09      505.20      6.43 o
  -3   1   6     1800.59     1981.72     15.28 o
  -2   1   6      800.61      812.04      8.10 o
  -1   1   6      189.72      199.33      3.63 o
   0   1   6     1023.41     1036.03      8.04 o
   1   1   6       30.81       37.90      1.66 o
   2   1   6     4186.45     4340.86     18.83 o
   3   1   6        2.25        1.63      1.54 o
   4   1   6     1693.09     1715.39     26.14 o
   5   1   6        4.02        4.50      2.92 o
   6   1   6      101.70      100.34      5.82 o
   7   1   6      129.05      137.62      7.56 o
   8   1   6      281.79      287.01     10.10 o
   9   1   6      738.12      805.04     15.50 o
  10   1   6       56.62       57.91      6.84 o
  11   1   6      435.63      452.37     14.91 o
  12   1   6       25.72       20.37      5.66 o
 -13   2   6      257.84      266.96     11.10 o
 -12   2   6       20.38       20.93      4.00 o
 -11   2   6       36.95       39.46      4.56 o
 -10   2   6       52.82       58.61      3.80 o
  -9   2   6      768.13      742.06      9.95 o
  -8   2   6      392.82      382.55      7.53 o
  -7   2   6       86.79       93.85      4.15 o
  -6   2   6        0.92        0.60      0.94 o
  -5   2   6       63.38       55.88      3.19 o
  -4   2   6      781.37      754.80      9.99 o
  -3   2   6      507.38      577.69      6.17 o
  -2   2   6       43.47       72.05      2.04 o
  -1   2   6      851.15      868.42      5.45 o
   0   2   6     1055.16     1100.47      7.48 o
   1   2   6      516.11      602.58      7.55 o
   2   2   6       70.12       88.52      2.53 o
   3   2   6        0.05        0.61      1.39 o
   4   2   6       77.25       84.92      3.10 o
   5   2   6      706.05      719.19     13.83 o
   6   2   6      255.03      230.99      6.91 o
   7   2   6      375.94      391.34     11.69 o
   8   2   6     1809.00     1846.41     25.13 o
   9   2   6       25.58       22.67      4.97 o
  10   2   6       18.06       21.53      5.62 o
  11   2   6      195.93      196.93     10.45 o
  12   2   6      379.23      348.69     13.87 o
 -13   3   6       25.44       20.64      4.40 o
 -12   3   6       66.85       60.57      5.31 o
 -11   3   6        0.06        1.50      3.31 o
 -10   3   6        8.41        8.57      3.22 o
  -9   3   6      161.59      151.46      4.84 o
  -8   3   6     1047.08     1092.36     15.81 o
  -7   3   6      733.19      756.33     10.41 o
  -6   3   6       39.26       40.25      2.29 o
  -5   3   6       64.46       55.82      3.28 o
  -4   3   6        0.10        0.00      1.51 o
  -3   3   6      194.90      215.18      3.87 o
  -2   3   6      753.47      730.63      6.26 o
  -1   3   6      745.36      834.41      6.43 o
   0   3   6     2438.02     2484.34     16.45 o
   1   3   6      123.68      132.29      3.49 o
   2   3   6       60.84       45.48      2.67 o
   3   3   6       23.97       25.60      2.14 o
   4   3   6      676.89      645.72     17.35 o
   5   3   6       23.75       21.40      2.19 o
   6   3   6     1754.28     1781.64     21.13 o
   7   3   6      249.63      265.54     10.59 o
   8   3   6        1.68        3.91      4.59 o
   9   3   6      174.47      173.04      8.86 o
  10   3   6        8.39       12.44      5.00 o
  11   3   6       21.53       25.07      5.70 o
  12   3   6       14.95       13.93      5.35 o
 -13   4   6        4.49        3.36      4.81 o
 -12   4   6       16.68       13.11      3.77 o
 -11   4   6       31.13       39.83      4.09 o
 -10   4   6       95.51       97.75      5.40 o
  -9   4   6      113.54      114.21      5.44 o
  -8   4   6        9.81        6.77      2.85 o
  -7   4   6      566.41      561.30     12.46 o
  -6   4   6      234.91      228.38      7.93 o
  -5   4   6        7.85        5.40      1.52 o
  -4   4   6      231.95      238.12      4.19 o
  -3   4   6      324.31      329.01      4.59 o
  -2   4   6      427.52      412.25      4.64 o
  -1   4   6      128.45      121.43      3.27 o
   0   4   6      764.99      829.35      6.62 o
   1   4   6      184.93      201.26      4.57 o
   2   4   6       39.26       44.44      3.89 o
   3   4   6      101.66       97.62      4.31 o
   4   4   6       41.47       48.27      3.22 o
   5   4   6      225.70      232.19      8.67 o
   6   4   6      896.01      877.36     16.51 o
   7   4   6       38.13       44.00      5.31 o
   8   4   6        0.06        0.00      3.78 o
   9   4   6        0.24        0.00      4.46 o
  10   4   6       65.60       65.43      6.61 o
  11   4   6        2.31        4.67      5.08 o
 -12   5   6        0.06        0.00      5.24 o
 -11   5   6        8.74       15.04      4.10 o
 -10   5   6        4.66        8.22      3.84 o
  -9   5   6      157.72      171.89      7.37 o
  -8   5   6        8.39        9.39      2.70 o
  -7   5   6      283.29      290.01      6.82 o
  -6   5   6     1041.90     1054.96     15.69 o
  -5   5   6       73.63       70.11      3.96 o
  -4   5   6       13.03       14.39      1.57 o
  -3   5   6       56.51       58.58      2.49 o
  -2   5   6      230.12      238.33      6.71 o
  -1   5   6       10.67       10.21      1.14 o
   0   5   6       31.44       31.29      2.07 o
   1   5   6      281.52      289.85      4.79 o
   2   5   6      349.16      338.95      4.95 o
   3   5   6      153.18      152.47      4.19 o
   4   5   6      437.17      441.52     11.57 o
   5   5   6      194.71      185.12      9.83 o
   6   5   6        9.56        6.30      3.93 o
   7   5   6       55.26       63.88      5.95 o
   8   5   6      104.52      111.43      8.14 o
   9   5   6       34.03       32.87      4.97 o
  10   5   6        2.48        3.20      6.28 o
  11   5   6        0.83        0.47      6.96 o
 -11   6   6        9.65        5.76      5.57 o
 -10   6   6        0.43        0.00      4.88 o
  -9   6   6       63.27       77.80      7.00 o
  -8   6   6       16.75       11.04      3.48 o
  -7   6   6       94.74       91.26      5.54 o
  -6   6   6        4.07       13.36      3.52 o
  -5   6   6     1075.78     1080.84     18.13 o
  -4   6   6      200.71      195.69      7.37 o
  -3   6   6        1.09        4.38      2.31 o
  -2   6   6       30.80       31.27      2.87 o
  -1   6   6      129.21      128.21      5.22 o
   0   6   6        0.00        1.82      2.62 o
   1   6   6      504.89      509.00      8.79 o
   2   6   6      161.59      156.62      5.31 o
   3   6   6       23.60       20.48      2.95 o
   4   6   6      213.52      202.44      6.35 o
   5   6   6        2.99        3.87      4.13 o
   6   6   6        1.94        1.92      3.95 o
   7   6   6        0.37        0.04      4.34 o
   8   6   6        0.56        0.78      4.57 o
   9   6   6       56.70       67.69     10.57 o
  10   6   6       58.10       70.35      9.02 o
 -10   7   6        4.29        0.60      5.67 o
  -9   7   6        5.29       11.21      5.33 o
  -8   7   6        2.86        7.07      4.76 o
  -7   7   6       32.20       27.90      4.56 o
  -6   7   6       19.48       20.05      4.20 o
  -5   7   6      336.28      363.96     11.09 o
  -4   7   6      785.41      792.94     13.08 o
  -3   7   6       14.62       10.28      3.23 o
  -2   7   6        8.82        5.18      3.14 o
  -1   7   6       26.23       27.26      3.18 o
   0   7   6       31.10       30.22      3.28 o
   1   7   6        4.79        2.24      2.50 o
   2   7   6      127.46      113.72      5.18 o
   3   7   6        0.02        0.04      2.55 o
   4   7   6       12.04       12.34      3.24 o
   5   7   6      135.16      139.08      6.40 o
   6   7   6        9.94        9.71      3.52 o
   7   7   6        5.16        0.42      4.68 o
   8   7   6       37.01       26.87      5.44 o
  -8   8   6        5.75       10.65      5.34 o
  -7   8   6        0.92        0.00      4.22 o
  -6   8   6       21.53       15.38      3.56 o
  -5   8   6       34.17       28.49      3.85 o
  -4   8   6       46.66       44.73      4.51 o
  -3   8   6      431.28      431.64     14.75 o
  -2   8   6        0.29        2.48      4.55 o
  -1   8   6       25.55       33.33      5.30 o
   0   8   6        3.43        0.52      3.47 o
   1   8   6        0.34        0.00      3.66 o
   2   8   6      150.26      160.67     10.30 o
   3   8   6       77.53       86.78      8.39 o
   4   8   6       17.11       11.63      4.48 o
   5   8   6        2.31        0.93      5.02 o
   6   8   6       26.39       12.62      5.21 o
  -5   9   6        0.81        7.17      5.81 o
  -4   9   6        3.34        0.00      6.08 o
  -3   9   6      293.42      317.17     17.46 o
  -2   9   6      193.23      194.74     16.51 o
  -1   9   6       24.13       22.22      7.40 o
   0   9   6       18.75       14.95      7.48 o
   1   9   6       43.71       57.50      9.50 o
   2   9   6       24.32       11.29      7.82 o
   3   9   6        0.31        3.60      5.97 o
   4   9   6        1.26        3.37      5.91 o
 -13   0   7        2.62        7.90      7.21 o
 -11   0   7      892.68      836.77     21.25 o
  -9   0   7      208.23      214.00      8.66 o
  -7   0   7      267.76      250.48      9.85 o
  -5   0   7      182.57      158.00      4.49 o
  -3   0   7       14.61       19.97      2.74 o
  -1   0   7     1521.11     1526.05     14.91 o
   1   0   7     4408.18     4512.41     45.86 o
   3   0   7      247.34      333.73     14.89 o
   5   0   7      869.36      924.39     22.11 o
   7   0   7      138.06      158.52     10.70 o
   9   0   7      752.59      752.56     24.01 o
  11   0   7       26.81       32.94      8.73 o
 -13   1   7      151.05      176.99     10.57 o
 -12   1   7        0.09        0.00      4.61 o
 -11   1   7       40.69       43.01      4.51 o
 -10   1   7       22.63       23.58      3.82 o
  -9   1   7        2.45        3.11      2.31 o
  -8   1   7        0.06        1.11      1.84 o
  -7   1   7      359.33      351.21      8.92 o
  -6   1   7        0.19        1.57      1.45 o
  -5   1   7     1441.82     1493.05     11.92 o
  -4   1   7       17.47       19.54      1.84 o
  -3   1   7      551.78      588.55      7.55 o
  -2   1   7      247.47      240.12      4.24 o
  -1   1   7       34.41       39.74      1.47 o
   0   1   7      134.18      137.46      3.58 o
   1   1   7       83.77       94.19      2.40 o
   2   1   7       81.28       76.83      2.31 o
   3   1   7      714.02      729.95      8.63 o
   4   1   7      208.96      224.62      5.69 o
   5   1   7      530.99      540.24     11.43 o
   6   1   7       43.46       38.41      4.51 o
   7   1   7      736.81      745.32     19.57 o
   8   1   7        0.19        0.00      4.45 o
   9   1   7       50.83       47.65      5.40 o
  10   1   7        1.05        0.00      5.20 o
  11   1   7        5.50        2.86      5.53 o
  12   1   7       33.09       40.67      6.52 o
 -13   2   7      120.72      120.15      8.43 o
 -12   2   7       12.49        8.05      3.87 o
 -11   2   7       22.92       21.22      3.69 o
 -10   2   7        0.54        2.43      3.03 o
  -9   2   7      279.77      287.81      8.78 o
  -8   2   7       74.20       76.09      3.50 o
  -7   2   7      294.14      289.95      8.24 o
  -6   2   7       89.34      105.42      3.85 o
  -5   2   7       62.87       50.49      3.24 o
  -4   2   7      104.42       82.78      3.95 o
  -3   2   7      202.43      190.91      3.83 o
  -2   2   7      898.59      954.74      6.53 o
  -1   2   7     1004.23      990.36      8.63 o
   0   2   7       15.09       18.33      1.60 o
   1   2   7      243.13      195.35      3.41 o
   2   2   7      236.78      229.19      2.89 o
   3   2   7     1586.21     1650.62     11.96 o
   4   2   7        5.72        7.84      1.64 o
   5   2   7        0.33        1.15      2.48 o
   6   2   7        0.13        0.34      2.79 o
   7   2   7        2.18        1.45      4.28 o
   8   2   7       18.88       20.57      4.84 o
   9   2   7        0.63        0.00      5.07 o
  10   2   7      117.87      118.35      8.61 o
  11   2   7      131.28      133.72      9.24 o
  12   2   7      178.96      192.29     11.11 o
 -13   3   7        1.03        0.00      4.71 o
 -12   3   7       22.50       21.74      4.31 o
 -11   3   7       67.97       69.67      5.01 o
 -10   3   7        2.86        1.47      3.03 o
  -9   3   7      306.44      324.01      8.76 o
  -8   3   7      236.70      219.48      8.82 o
  -7   3   7       61.01       67.76      4.83 o
  -6   3   7        0.05        0.00      2.51 o
  -5   3   7       21.57       15.07      2.53 o
  -4   3   7        3.18        4.25      1.75 o
  -3   3   7       85.82       75.11      2.71 o
  -2   3   7        3.04        2.74      0.88 o
  -1   3   7      452.42      482.60      5.63 o
   0   3   7      423.12      403.12      5.99 o
   1   3   7      177.49      192.03      4.39 o
   2   3   7        0.39        0.00      1.75 o
   3   3   7      142.79      142.44      4.38 o
   4   3   7       75.13       81.76      5.23 o
   5   3   7      745.33      735.98     17.60 o
   6   3   7       58.52       54.29      5.57 o
   7   3   7        8.04       10.41      4.30 o
   8   3   7        0.00        1.38      4.63 o
   9   3   7      331.15      311.63     11.81 o
  10   3   7       48.19       49.56      6.66 o
  11   3   7      263.40      297.89     16.07 o
 -12   4   7        0.05        5.13      4.59 o
 -11   4   7        1.90        0.10      3.62 o
 -10   4   7       48.04       45.69      4.36 o
  -9   4   7       56.80       52.44      4.31 o
  -8   4   7        2.52        2.29      3.49 o
  -7   4   7      613.76      609.69     26.22 o
  -6   4   7      450.73      465.34      9.81 o
  -5   4   7      162.37      163.73      5.44 o
  -4   4   7       27.45       20.54      2.05 o
  -3   4   7      677.70      652.53      7.90 o
  -2   4   7        2.27        4.48      1.31 o
  -1   4   7        0.46        1.36      0.98 o
   0   4   7       75.10       71.60      2.72 o
   1   4   7      259.99      273.45      5.35 o
   2   4   7       23.37       24.06      2.83 o
   3   4   7      367.63      365.86      8.04 o
   4   4   7        6.01        5.26      3.57 o
   5   4   7       84.10       83.39      5.34 o
   6   4   7        9.62        8.18      3.98 o
   7   4   7       95.58       90.25      6.74 o
   8   4   7       28.56       27.20      4.99 o
   9   4   7       26.35       29.72      5.28 o
  10   4   7      148.28      157.77      9.40 o
  11   4   7        0.58        0.00      5.53 o
 -11   5   7       52.03       55.80      7.19 o
 -10   5   7        5.27       12.79      4.02 o
  -9   5   7       99.97      102.45      6.07 o
  -8   5   7       47.31       46.62      3.99 o
  -7   5   7       30.87       31.18      4.19 o
  -6   5   7      247.60      265.33      8.73 o
  -5   5   7        6.18        6.70      3.10 o
  -4   5   7        5.08        4.97      1.94 o
  -3   5   7        3.31        3.76      1.61 o
  -2   5   7       33.86       32.37      2.19 o
  -1   5   7       15.37       17.20      2.00 o
   0   5   7       50.14       48.76      2.73 o
   1   5   7      157.91      167.90      4.82 o
   2   5   7      152.19      145.14      5.10 o
   3   5   7       83.51       84.43      4.27 o
   4   5   7        3.86        0.00      2.81 o
   5   5   7       16.37       11.02      4.66 o
   6   5   7      164.32      166.20      8.18 o
   7   5   7      378.42      384.80     12.29 o
   8   5   7      105.12      114.97      7.53 o
   9   5   7       31.68       39.80      7.35 o
  10   5   7        3.71        4.28      8.10 o
 -10   6   7       14.95       25.99      6.52 o
  -9   6   7        0.47        0.00      4.50 o
  -8   6   7      136.11      147.22      8.36 o
  -7   6   7       18.94       22.16      4.49 o
  -6   6   7       12.98       16.81      5.02 o
  -5   6   7      148.89      158.57     10.08 o
  -4   6   7      165.06      179.62      7.18 o
  -3   6   7       72.27       70.79      4.62 o
  -2   6   7        0.76        0.20      2.99 o
  -1   6   7      157.40      177.26      9.08 o
   0   6   7        4.25        4.00      2.68 o
   1   6   7        1.70        0.81      2.41 o
   2   6   7       99.13       96.47      4.54 o
   3   6   7        0.27        0.81      2.60 o
   4   6   7       22.68       19.28      3.55 o
   5   6   7        9.17        8.80      3.26 o
   6   6   7        1.70        2.73      4.23 o
   7   6   7       89.02       87.36      6.87 o
   8   6   7      124.65      129.65      8.57 o
   9   6   7        4.34        2.27      6.42 o
  -9   7   7       27.22       26.94      8.10 o
  -8   7   7       24.34       27.00      4.92 o
  -7   7   7        0.62        0.02      4.21 o
  -6   7   7       80.28       77.70      7.24 o
  -5   7   7        8.01        6.76      3.22 o
  -4   7   7      355.73      369.76     13.82 o
  -3   7   7        0.11        4.83      3.27 o
  -2   7   7       25.05       25.83      3.67 o
  -1   7   7        1.47        0.52      3.10 o
   0   7   7       19.75       21.20      3.15 o
   1   7   7       30.98       27.88      3.73 o
   2   7   7        1.66        0.64      2.80 o
   3   7   7      181.91      175.25      7.57 o
   4   7   7      127.88      124.76      5.66 o
   5   7   7       25.50       26.98      3.89 o
   6   7   7       11.00       10.06      3.67 o
   7   7   7       14.30       13.25      5.05 o
   8   7   7       30.77       37.49      6.23 o
  -7   8   7        7.56       11.08      4.68 o
  -6   8   7       44.66       43.81      4.42 o
  -5   8   7       40.37       40.12      4.23 o
  -4   8   7       25.97       13.51      3.77 o
  -3   8   7      112.34      115.40      6.48 o
  -2   8   7      137.57      135.59      6.80 o
  -1   8   7        1.13        1.67      3.49 o
   0   8   7        9.64        9.72      3.98 o
   1   8   7        0.95        0.00      4.18 o
   2   8   7        0.02        0.00      4.10 o
   3   8   7       43.88       36.70      6.30 o
   4   8   7       46.62       41.55     11.11 o
   5   8   7        3.79        5.58      5.24 o
   6   8   7       31.63       28.79      5.82 o
  -4   9   7       60.42       65.75     10.21 o
  -3   9   7       36.87       35.24      6.68 o
  -2   9   7      152.37      177.23     16.59 o
  -1   9   7        1.78        0.00      7.06 o
   0   9   7        8.30       11.60      5.51 o
   1   9   7        5.56        2.64      6.17 o
   2   9   7       32.91       27.07      6.18 o
 -12   0   8       88.65      102.00     11.05 o
 -10   0   8      356.18      404.41     21.60 o
  -8   0   8       48.56       60.07      7.30 o
  -6   0   8      500.96      544.11     11.06 o
  -4   0   8      833.20      846.09     37.35 o
  -2   0   8      291.28      315.49      9.32 o
   0   0   8      520.53      554.36      9.69 o
   2   0   8      167.76      183.86      6.00 o
   4   0   8      105.59      106.66      6.60 o
   6   0   8       35.45       38.44      6.48 o
   8   0   8       15.32        8.21      8.52 o
  10   0   8        0.61        4.36      7.13 o
 -13   1   8        0.39        1.02      5.18 o
 -12   1   8        4.16        5.97      4.64 o
 -11   1   8      231.85      232.78     12.41 o
 -10   1   8        0.24        0.00      4.80 o
  -9   1   8       53.97       60.66      5.22 o
  -8   1   8       13.33       15.83      3.57 o
  -7   1   8       59.62       50.59      3.27 o
  -6   1   8      310.10      310.35      5.69 o
  -5   1   8       71.06       72.28      3.21 o
  -4   1   8      653.24      656.02      9.98 o
  -3   1   8      199.31      217.91      5.76 o
  -2   1   8       82.22       81.78      2.98 o
  -1   1   8       26.81       28.41      1.98 o
   0   1   8      692.57      663.80      9.16 o
   1   1   8       62.30       63.82      2.60 o
   2   1   8      620.77      606.96      8.46 o
   3   1   8       15.50       16.99      1.60 o
   4   1   8      237.92      217.94      6.56 o
   5   1   8       67.62       71.50      5.13 o
   6   1   8       20.58       19.30      4.08 o
   7   1   8        0.61        0.65      3.83 o
   8   1   8        2.64        1.39      4.24 o
   9   1   8      212.67      216.64      9.11 o
  10   1   8        3.19        3.57      5.65 o
  11   1   8       69.01       68.62      7.39 o
 -13   2   8       12.81       12.11      5.54 o
 -12   2   8      186.90      200.33     10.17 o
 -11   2   8        9.07       13.50      4.02 o
 -10   2   8       61.36       59.76      7.61 o
  -9   2   8      147.70      155.42      7.17 o
  -8   2   8      306.22      277.50      8.77 o
  -7   2   8       50.23       43.50      2.53 o
  -6   2   8      216.59      207.74      5.13 o
  -5   2   8      377.37      376.20      8.09 o
  -4   2   8      446.18      488.79      7.77 o
  -3   2   8      279.70      262.00      5.02 o
  -2   2   8      131.48      125.32      3.27 o
  -1   2   8      251.93      259.83      3.10 o
   0   2   8        0.17        0.50      1.48 o
   1   2   8      170.51      179.55      3.57 o
   2   2   8      244.95      229.28      4.38 o
   3   2   8      180.21      175.75      3.17 o
   4   2   8       39.88       41.24      2.39 o
   5   2   8       21.70       21.92      3.02 o
   6   2   8      129.10      126.99      7.38 o
   7   2   8       58.00       49.08      5.48 o
   8   2   8       14.51       19.62      4.92 o
   9   2   8       14.09       11.53      4.71 o
  10   2   8        5.02        5.10      5.28 o
  11   2   8      129.05      139.91      9.72 o
 -12   3   8       27.92       17.45      4.10 o
 -11   3   8       97.77      109.11      8.51 o
 -10   3   8        7.11        8.13      3.50 o
  -9   3   8       90.78      100.71      6.76 o
  -8   3   8       22.40       21.51      3.66 o
  -7   3   8      121.83      122.99      5.99 o
  -6   3   8      213.64      223.69      7.62 o
  -5   3   8       19.99       26.37      2.98 o
  -4   3   8       12.95       17.63      2.21 o
  -3   3   8      279.04      285.05      5.59 o
  -2   3   8      962.90      953.99      8.91 o
  -1   3   8       11.44       15.08      1.78 o
   0   3   8      306.16      295.89      6.45 o
   1   3   8       40.68       35.12      2.40 o
   2   3   8      346.90      335.53      6.68 o
   3   3   8      110.77      106.71      4.29 o
   4   3   8       10.04        9.00      3.20 o
   5   3   8       45.96       57.46      4.89 o
   6   3   8       34.46       36.14      5.03 o
   7   3   8      217.64      212.17      9.57 o
   8   3   8       10.92       12.05      4.58 o
   9   3   8       13.45       11.99      5.00 o
  10   3   8        3.38        4.95      5.30 o
  11   3   8       54.29       57.26      7.24 o
 -12   4   8       18.66       22.45      4.77 o
 -11   4   8       36.33       38.43      4.78 o
 -10   4   8      171.62      197.39      7.56 o
  -9   4   8        0.00        0.00      3.46 o
  -8   4   8      175.43      161.42      9.22 o
  -7   4   8       13.06       11.87      3.15 o
  -6   4   8      115.88      112.97      5.24 o
  -5   4   8      678.91      662.66     10.82 o
  -4   4   8      123.75      124.33      4.11 o
  -3   4   8       66.65       66.63      2.82 o
  -2   4   8       35.16       36.35      2.17 o
  -1   4   8       81.66       80.63      2.52 o
   0   4   8       57.24       58.35      2.64 o
   1   4   8        4.97        3.99      1.83 o
   2   4   8       15.09       10.93      2.58 o
   3   4   8      167.04      167.31      5.88 o
   4   4   8      224.19      201.46      8.53 o
   5   4   8      126.26      141.55      6.68 o
   6   4   8       18.45       21.35      4.29 o
   7   4   8        0.15        0.00      4.39 o
   8   4   8       54.37       63.15      6.23 o
   9   4   8        1.14        0.00      4.98 o
  10   4   8       44.80       49.60      6.19 o
 -11   5   8        7.34       12.71      5.98 o
 -10   5   8        2.77        0.00      4.64 o
  -9   5   8       77.71       94.63      6.04 o
  -8   5   8        4.44        0.00      3.78 o
  -7   5   8      144.32      136.33     10.37 o
  -6   5   8      154.89      155.44      7.32 o
  -5   5   8        0.08        1.10      2.36 o
  -4   5   8      383.74      399.59      9.69 o
  -3   5   8        9.35        5.34      1.88 o
  -2   5   8      218.72      202.36      5.04 o
  -1   5   8        5.83        5.93      1.98 o
   0   5   8      265.47      256.95      5.22 o
   1   5   8        0.18        1.72      2.09 o
   2   5   8        6.17        7.02      2.25 o
   3   5   8       61.09       60.55      4.16 o
   4   5   8      162.31      160.58      6.36 o
   5   5   8      160.07      155.25      8.37 o
   6   5   8        0.09        0.00      5.36 o
   7   5   8      100.93       94.04      8.28 o
   8   5   8        5.64        7.75      4.61 o
   9   5   8       19.60       23.82      7.08 o
 -10   6   8       45.38       62.27      6.53 o
  -9   6   8        7.60        6.80      5.01 o
  -8   6   8       54.12       51.67      5.80 o
  -7   6   8      197.02      215.34     11.54 o
  -6   6   8      272.60      269.86     12.23 o
  -5   6   8       55.68       54.80      6.29 o
  -4   6   8        1.84        0.00      3.03 o
  -3   6   8      175.41      188.47      8.78 o
  -2   6   8       19.09       16.57      3.17 o
  -1   6   8      163.21      162.99      6.82 o
   0   6   8      112.00      101.08      5.18 o
   1   6   8      100.29      109.24      6.11 o
   2   6   8        4.58        6.06      2.55 o
   3   6   8        1.01        0.00      2.56 o
   4   6   8        1.77        2.15      2.92 o
   5   6   8      129.13      127.24      6.27 o
   6   6   8       52.49       51.02      5.95 o
   7   6   8       31.15       25.84      6.16 o
   8   6   8       18.33       23.71      6.72 o
  -8   7   8       42.16       41.79      5.48 o
  -7   7   8      152.58      163.77     10.03 o
  -6   7   8       29.43       21.99      4.47 o
  -5   7   8        4.77        5.58      3.47 o
  -4   7   8        9.80        8.69      3.57 o
  -3   7   8       26.54       22.17      5.36 o
  -2   7   8       65.33       61.00      4.63 o
  -1   7   8       25.12       20.56      3.70 o
   0   7   8       34.10       32.74      3.75 o
   1   7   8        7.75        6.04      3.28 o
   2   7   8      102.70      107.91      5.18 o
   3   7   8        0.38        4.16      3.02 o
   4   7   8        0.10        0.00      3.05 o
   5   7   8       55.15       56.33      4.87 o
   6   7   8       47.66       38.23      4.43 o
   7   7   8       22.77       23.16      4.51 o
  -6   8   8        3.45        4.62      3.82 o
  -5   8   8       44.45       43.26      4.35 o
  -4   8   8       50.10       44.83      5.75 o
  -3   8   8       10.46        4.40      3.87 o
  -2   8   8        1.36        1.77      3.51 o
  -1   8   8      174.01      185.61      7.87 o
   0   8   8        8.77        8.54      3.45 o
   1   8   8       24.78       31.64      5.18 o
   2   8   8       22.39       24.77      5.84 o
   3   8   8       23.32       35.23      7.28 o
   4   8   8        8.40        6.58      4.83 o
   5   8   8        2.64        6.80      5.35 o
  -1   9   8        8.53        2.14      6.83 o
   0   9   8       18.48       10.43      7.19 o
 -13   0   9        6.98        8.22      6.58 o
 -11   0   9        1.83        0.00      6.46 o
  -9   0   9       11.28       12.65      6.11 o
  -7   0   9       38.48       32.93      4.08 o
  -5   0   9      216.93      219.80      9.24 o
  -3   0   9     1739.40     1737.65     27.33 o
  -1   0   9     3989.61     3864.00     66.35 o
   1   0   9       26.97       26.12      3.35 o
   3   0   9      302.43      304.85     10.29 o
   5   0   9      322.87      312.34     13.68 o
   7   0   9       60.57       69.59      8.22 o
   9   0   9        0.01        0.00      6.40 o
  11   0   9       27.82       25.64      8.75 o
 -13   1   9        9.64        9.80      5.17 o
 -12   1   9        7.72       12.32      4.90 o
 -11   1   9       78.16       85.58      6.42 o
 -10   1   9       17.10       15.92      4.29 o
  -9   1   9      706.33      689.61     16.32 o
  -8   1   9       27.44       22.00      4.00 o
  -7   1   9      163.43      137.35      4.69 o
  -6   1   9        4.42        2.23      2.04 o
  -5   1   9        4.63        3.12      1.96 o
  -4   1   9        1.37        1.93      2.04 o
  -3   1   9      182.13      176.60      4.72 o
  -2   1   9      928.87      905.23     11.09 o
  -1   1   9      197.79      195.28      4.52 o
   0   1   9     1050.80     1029.07      9.70 o
   1   1   9      255.91      248.32      5.31 o
   2   1   9       98.71       97.69      2.66 o
   3   1   9      296.77      269.35      6.16 o
   4   1   9        1.66        0.00      2.56 o
   5   1   9      256.48      248.09      7.86 o
   6   1   9        9.80        9.73      3.74 o
   7   1   9      248.21      245.97      9.61 o
   8   1   9       10.95        9.70      4.38 o
   9   1   9      105.06      114.37      8.04 o
  10   1   9        0.47        0.00      5.12 o
  11   1   9       81.35       81.78      8.63 o
 -12   2   9       31.78       34.18      5.77 o
 -11   2   9       14.54       16.84      4.13 o
 -10   2   9       75.36       78.42      6.74 o
  -9   2   9       18.77       18.80      4.02 o
  -8   2   9       16.48       11.35      3.77 o
  -7   2   9       25.64       30.01      3.38 o
  -6   2   9       89.28       82.05      4.61 o
  -5   2   9      393.43      381.99      8.55 o
  -4   2   9        7.66        7.02      2.31 o
  -3   2   9     1796.69     1764.50     16.44 o
  -2   2   9        0.74        0.48      0.89 o
  -1   2   9      518.37      515.88      5.77 o
   0   2   9        0.12        0.50      1.04 o
   1   2   9      927.66      865.00      8.93 o
   2   2   9       55.41       54.77      2.09 o
   3   2   9      243.18      245.44      4.29 o
   4   2   9      247.67      225.05      6.49 o
   5   2   9      157.14      161.00      5.99 o
   6   2   9        0.01        0.55      4.22 o
   7   2   9        8.11       13.88      4.79 o
   8   2   9        6.58        9.16      5.05 o
   9   2   9       41.10       35.76      5.69 o
  10   2   9        0.53        0.00      4.95 o
 -12   3   9       18.43       25.44      4.65 o
 -11   3   9      119.74      111.87      8.09 o
 -10   3   9      119.35      131.44     11.24 o
  -9   3   9        0.92        4.87      3.65 o
  -8   3   9       10.41       11.37      3.58 o
  -7   3   9      540.08      549.93     10.86 o
  -6   3   9       14.71       11.03      2.92 o
  -5   3   9      314.09      302.73      7.85 o
  -4   3   9      856.53      871.39     10.93 o
  -3   3   9       13.51       14.16      2.05 o
  -2   3   9       47.83       46.59      2.18 o
  -1   3   9      152.16      155.72      4.36 o
   0   3   9       31.70       38.39      3.07 o
   1   3   9       12.46       13.66      2.13 o
   2   3   9       28.43       29.21      2.77 o
   3   3   9      246.64      234.69      7.76 o
   4   3   9       46.53       45.66      4.51 o
   5   3   9      192.90      197.18      7.85 o
   6   3   9        1.31        0.00      4.20 o
   7   3   9       59.49       71.02      6.60 o
   8   3   9        0.77        0.00      4.34 o
   9   3   9      102.20      114.29      8.45 o
  10   3   9       26.60       22.55      5.65 o
 -11   4   9       25.29       38.84      4.59 o
 -10   4   9       29.14       35.07      5.10 o
  -9   4   9       39.91       39.76      5.16 o
  -8   4   9        2.02        3.95      3.40 o
  -7   4   9      218.11      215.16      7.84 o
  -6   4   9       61.08       63.60      4.46 o
  -5   4   9      631.69      636.17     11.14 o
  -4   4   9      269.29      272.94      7.35 o
  -3   4   9       47.91       47.62      3.11 o
  -2   4   9        0.05        0.00      2.06 o
  -1   4   9      204.71      197.83      4.77 o
   0   4   9       12.99       12.76      2.51 o
   1   4   9      749.96      766.60     12.06 o
   2   4   9      269.71      236.28      6.28 o
   3   4   9      331.69      328.45      9.99 o
   4   4   9       21.99       21.84      3.37 o
   5   4   9        0.81        0.00      4.13 o
   6   4   9      109.84      122.72      7.64 o
   7   4   9       97.38       92.50      9.14 o
   8   4   9       15.88       12.78      4.85 o
   9   4   9        5.36        3.89      5.08 o
 -10   5   9        5.65        6.18      5.01 o
  -9   5   9       26.31       21.64      5.17 o
  -8   5   9       44.69       46.23      6.66 o
  -7   5   9        7.27       11.71      3.90 o
  -6   5   9      408.31      420.08     16.92 o
  -5   5   9      651.59      663.29     13.05 o
  -4   5   9        0.64        1.12      2.35 o
  -3   5   9        0.71        1.51      2.11 o
  -2   5   9       79.19       78.44      3.69 o
  -1   5   9       32.28       26.53      2.72 o
   0   5   9       59.57       60.83      3.47 o
   1   5   9      186.15      181.48      6.55 o
   2   5   9        8.14        9.10      2.42 o
   3   5   9        1.88        1.88      2.75 o
   4   5   9        1.71        0.41      3.15 o
   5   5   9       26.84       25.56      3.79 o
   6   5   9        0.36        0.00      5.17 o
   7   5   9       67.35       79.52      6.98 o
   8   5   9        3.68        1.24      4.68 o
  -9   6   9       55.38       65.74      8.20 o
  -8   6   9      100.49      108.61      7.90 o
  -7   6   9      376.68      386.51     15.34 o
  -6   6   9      115.56      101.36      8.71 o
  -5   6   9       91.23       87.89      6.28 o
  -4   6   9        4.05        1.66      3.25 o
  -3   6   9        3.84        4.75      3.20 o
  -2   6   9        0.47        0.00      2.91 o
  -1   6   9      144.60      147.51      6.82 o
   0   6   9      143.33      130.53      8.55 o
   1   6   9      178.76      185.34      7.70 o
   2   6   9        6.58        5.32      2.72 o
   3   6   9       41.70       45.66      3.95 o
   4   6   9       95.10       91.68      5.08 o
   5   6   9       67.58       70.01      5.80 o
   6   6   9       38.56       40.20      6.41 o
   7   6   9        5.96       11.08      5.98 o
  -8   7   9      122.81      100.02      8.72 o
  -7   7   9       63.12       58.82      6.49 o
  -6   7   9        0.60        0.00      4.14 o
  -5   7   9       49.47       40.82      5.87 o
  -4   7   9        5.57        2.67      3.67 o
  -3   7   9       99.05      102.18      6.01 o
  -2   7   9       98.71      111.87      6.04 o
  -1   7   9       20.77       20.04      3.63 o
   0   7   9        8.71        6.32      4.23 o
   1   7   9        1.90        0.00      3.58 o
   2   7   9       32.91       35.75      4.45 o
   3   7   9        9.01       10.93      3.21 o
   4   7   9        3.57        4.22      3.39 o
   5   7   9        0.80        3.06      3.74 o
   6   7   9        0.37        1.93      4.18 o
  -5   8   9       16.51       21.48      4.63 o
  -4   8   9        9.24        6.77      3.94 o
  -3   8   9      104.16      111.27      6.82 o
  -2   8   9       88.61       77.19      5.38 o
  -1   8   9       13.87       10.80      4.28 o
   0   8   9        0.11        0.76      4.29 o
   1   8   9        0.07        1.54      4.10 o
   2   8   9       14.65       18.13      4.94 o
   3   8   9       40.69       34.38      5.31 o
 -12   0  10       29.57       18.78      7.58 o
 -10   0  10      201.51      235.91     15.02 o
  -8   0  10      585.44      540.02     15.58 o
  -6   0  10        6.81        8.07      3.46 o
  -4   0  10       62.11       59.99      5.56 o
  -2   0  10       68.24       70.78      5.00 o
   0   0  10      864.67      819.80     13.39 o
   2   0  10      458.91      448.42     19.70 o
   4   0  10      387.94      397.14     12.82 o
   6   0  10     1111.79     1075.60     26.29 o
   8   0  10       14.69       17.20      6.45 o
  10   0  10      228.61      242.10     35.24 o
 -12   1  10        6.14        6.29      5.09 o
 -11   1  10        5.56        3.72      5.03 o
 -10   1  10       30.78       30.54      5.08 o
  -9   1  10      120.76      111.14     10.69 o
  -8   1  10      459.49      467.59     10.36 o
  -7   1  10      359.10      306.69      9.93 o
  -6   1  10      554.96      529.54      8.66 o
  -5   1  10      100.59       87.98      4.38 o
  -4   1  10      640.64      611.79      9.10 o
  -3   1  10      188.04      188.38      4.95 o
  -2   1  10     2201.35     2201.49     19.39 o
  -1   1  10      107.83      104.62      3.84 o
   0   1  10      749.04      773.15     11.36 o
   1   1  10       37.59       38.43      3.98 o
   2   1  10        0.17        0.87      1.99 o
   3   1  10      116.90      109.08      5.91 o
   4   1  10       33.02       34.60      3.59 o
   5   1  10       71.96       59.48      4.83 o
   6   1  10        0.39        2.64      3.86 o
   7   1  10      100.72       97.44      6.80 o
   8   1  10        0.72        3.38      4.11 o
   9   1  10        0.15        0.00      4.99 o
  10   1  10        9.39        6.73      5.72 o
 -12   2  10       77.99       82.40      7.61 o
 -11   2  10       10.68        3.65      5.11 o
 -10   2  10      172.30      158.78      8.14 o
  -9   2  10       18.58       14.75      3.93 o
  -8   2  10       44.49       56.36      5.05 o
  -7   2  10        1.55        2.30      3.16 o
  -6   2  10      143.71      135.69      5.80 o
  -5   2  10       27.41       23.44      3.15 o
  -4   2  10        1.58        2.67      3.01 o
  -3   2  10      794.88      763.26     10.87 o
  -2   2  10      651.52      633.75      7.96 o
  -1   2  10      356.29      345.23      5.12 o
   0   2  10      262.40      246.35      4.43 o
   1   2  10      694.89      700.77      7.29 o
   2   2  10      294.35      281.49      4.79 o
   3   2  10      278.76      248.94      6.19 o
   4   2  10      780.57      722.64     13.47 o
   5   2  10        8.58        9.25      3.67 o
   6   2  10       93.70      104.61      7.27 o
   7   2  10       68.06       70.47      6.52 o
   8   2  10      423.46      438.49     14.23 o
   9   2  10        6.28       11.34      5.04 o
  10   2  10        9.57        6.93      5.62 o
 -11   3  10       48.62       42.91      4.58 o
 -10   3  10       54.83       61.70      6.32 o
  -9   3  10       19.45       23.28      4.02 o
  -8   3  10       51.51       56.87      5.14 o
  -7   3  10        4.42        2.66      3.30 o
  -6   3  10      366.16      339.78      8.85 o
  -5   3  10        0.08        0.00      3.03 o
  -4   3  10     1422.30     1401.40     16.68 o
  -3   3  10      293.34      270.82      6.15 o
  -2   3  10      101.65      108.81      4.14 o
  -1   3  10        4.41        2.45      1.99 o
   0   3  10      219.93      211.90      6.24 o
   1   3  10       85.06       79.33      4.52 o
   2   3  10      677.65      682.15      9.37 o
   3   3  10        2.99        2.56      3.17 o
   4   3  10       15.15       12.05      4.11 o
   5   3  10      193.52      187.00     11.96 o
   6   3  10       13.26       10.75      4.62 o
   7   3  10        2.85        2.93      4.94 o
   8   3  10        5.12        4.61      4.80 o
   9   3  10       51.64       63.25      7.30 o
 -11   4  10      164.67      188.06      8.29 o
 -10   4  10       10.18        5.78      4.62 o
  -9   4  10       25.68       28.00      4.79 o
  -8   4  10       33.58       32.68      4.24 o
  -7   4  10       62.32       60.98      4.48 o
  -6   4  10       34.98       36.91      3.96 o
  -5   4  10      548.57      519.35     10.66 o
  -4   4  10       71.02       71.65      4.70 o
  -3   4  10      368.69      372.36      7.36 o
  -2   4  10       13.34        9.22      2.33 o
  -1   4  10       23.19       22.44      2.52 o
   0   4  10      116.65      116.37      4.87 o
   1   4  10        4.81        2.50      2.49 o
   2   4  10      561.98      535.06      8.78 o
   3   4  10      168.12      173.06      7.41 o
   4   4  10       36.15       47.92      4.87 o
   5   4  10        0.00        0.04      4.36 o
   6   4  10      172.55      179.98     13.41 o
   7   4  10       10.12        8.83      4.64 o
   8   4  10       33.47       35.93      5.78 o
 -10   5  10       44.28       51.09      6.56 o
  -9   5  10        1.45        0.92      5.39 o
  -8   5  10       24.33       17.59      5.62 o
  -7   5  10       60.53       54.17      7.14 o
  -6   5  10      378.34      382.47     12.95 o
  -5   5  10        0.80        1.51      3.64 o
  -4   5  10       37.42       41.11      3.65 o
  -3   5  10       89.61       82.48      4.41 o
  -2   5  10       81.26       74.23      3.94 o
  -1   5  10       92.91       87.56      4.20 o
   0   5  10      180.07      199.02      6.77 o
   1   5  10        1.94        1.01      2.83 o
   2   5  10       23.54       31.18      3.28 o
   3   5  10        0.99        1.77      3.09 o
   4   5  10      218.76      220.46      8.81 o
   5   5  10       71.57       72.46      5.95 o
   6   5  10        1.43        0.00      4.84 o
   7   5  10       73.75       68.85     12.18 o
  -8   6  10       21.68       16.35      5.62 o
  -7   6  10       64.07       68.84      8.24 o
  -6   6  10      107.68      105.42      9.09 o
  -5   6  10      234.44      251.02      8.64 o
  -4   6  10        0.63        1.24      3.45 o
  -3   6  10        5.01        0.64      3.33 o
  -2   6  10       21.70       23.96      3.50 o
  -1   6  10        8.49        9.96      3.55 o
   0   6  10      130.46      129.54      7.84 o
   1   6  10        4.45        7.03      3.73 o
   2   6  10       28.88       38.58      5.04 o
   3   6  10       52.16       52.24      4.58 o
   4   6  10       64.21       74.70      5.54 o
   5   6  10       39.44       41.83      4.45 o
   6   6  10        4.48        6.12      5.25 o
  -6   7  10        4.09        4.88      4.39 o
  -5   7  10        0.08        0.54      4.29 o
  -4   7  10       18.55       19.28      3.87 o
  -3   7  10       18.14       15.56      3.78 o
  -2   7  10       41.41       41.46      5.05 o
  -1   7  10       50.18       39.82      5.48 o
   0   7  10        0.94        0.00      4.75 o
   1   7  10      135.78      135.56      7.33 o
   2   7  10       79.30       70.31      9.41 o
   3   7  10       46.63       46.91      4.93 o
   4   7  10       34.52       39.53      4.89 o
  -3   8  10       29.22       34.45      4.90 o
  -2   8  10       20.29       23.00      4.84 o
  -1   8  10        9.35        1.33      4.64 o
   0   8  10        3.53        0.00      5.41 o
 -11   0  11       40.18       37.62      8.05 o
  -9   0  11      306.58      288.63     16.04 o
  -7   0  11      445.33      434.31     11.84 o
  -5   0  11      471.86      504.70     23.43 o
  -3   0  11      991.44      991.38     15.93 o
  -1   0  11     2572.76     2525.29     24.52 o
   1   0  11     1906.49     1877.89     28.20 o
   3   0  11        8.91       15.53      3.79 o
   5   0  11      367.70      333.03     14.68 o
   7   0  11       19.08       27.24      6.67 o
   9   0  11        0.19        0.00      9.81 o
 -11   1  11      130.63      140.88     17.64 o
 -10   1  11        0.50        0.00      4.16 o
  -9   1  11        1.28        6.56      4.21 o
  -8   1  11       11.48        7.35      3.31 o
  -7   1  11       18.14        9.20      3.21 o
  -6   1  11       73.35       70.77      4.34 o
  -5   1  11       20.07       13.25      2.90 o
  -4   1  11       25.15       29.52      3.58 o
  -3   1  11      589.25      585.33      8.72 o
  -2   1  11        0.29        0.00      2.35 o
  -1   1  11     1308.09     1280.67     22.60 o
   0   1  11      296.62      281.80      6.00 o
   1   1  11      141.94      132.23      4.30 o
   2   1  11        6.62        6.52      2.19 o
   3   1  11      164.67      152.90      4.80 o
   4   1  11        0.34        1.70      2.85 o
   5   1  11       66.10       75.88      5.16 o
   6   1  11       13.22        8.75      4.83 o
   7   1  11      100.77      104.15      8.77 o
   8   1  11        2.33        1.90      5.05 o
   9   1  11      123.79      119.15      8.94 o
 -11   2  11      133.79      146.91     10.73 o
 -10   2  11        4.71        9.30      4.28 o
  -9   2  11      169.81      161.12     13.96 o
  -8   2  11       64.60       80.69      5.34 o
  -7   2  11      341.00      327.06      9.12 o
  -6   2  11       10.08        4.06      3.31 o
  -5   2  11      535.38      541.29     12.67 o
  -4   2  11        2.73        3.33      3.13 o
  -3   2  11      123.59      115.48      4.04 o
  -2   2  11       64.53       63.02      3.44 o
  -1   2  11     1340.60     1377.21     14.16 o
   0   2  11       65.12       64.73      3.38 o
   1   2  11      449.56      460.97     10.31 o
   2   2  11       60.27       61.14      4.41 o
   3   2  11       61.29       68.08      4.37 o
   4   2  11        2.04        5.73      3.53 o
   5   2  11        0.93        2.49      3.65 o
   6   2  11       59.83       49.90      6.02 o
   7   2  11       46.81       46.59      6.09 o
   8   2  11       49.25       49.88      8.79 o
   9   2  11        8.83        8.65      5.99 o
 -10   3  11       21.22       20.10      4.09 o
  -9   3  11       84.07       90.13      6.38 o
  -8   3  11        4.69        4.50      3.66 o
  -7   3  11       38.70       38.79      4.11 o
  -6   3  11        6.81        5.27      3.42 o
  -5   3  11      667.76      590.41     11.71 o
  -4   3  11        6.65        5.97      2.75 o
  -3   3  11       10.07        8.32      2.96 o
  -2   3  11       61.54       65.12      4.44 o
  -1   3  11       24.76       18.69      3.49 o
   0   3  11      228.06      246.50      8.42 o
   1   3  11      944.89      935.15     13.69 o
   2   3  11      159.12      158.16      6.44 o
   3   3  11        4.31        7.87      3.10 o
   4   3  11       21.85       22.65      4.62 o
   5   3  11      223.50      216.31     10.00 o
   6   3  11        8.81        8.76      4.91 o
   7   3  11      129.35      141.42     12.74 o
   8   3  11       60.66       67.48      7.05 o
 -10   4  11       20.25       26.48      5.06 o
  -9   4  11       71.16       76.87      8.92 o
  -8   4  11        1.84        5.47      3.80 o
  -7   4  11      169.82      172.68      7.01 o
  -6   4  11       11.52       13.04      3.23 o
  -5   4  11        8.99       11.97      3.23 o
  -4   4  11      238.24      237.63      8.06 o
  -3   4  11      571.42      577.41     10.70 o
  -2   4  11       15.24        8.23      3.27 o
  -1   4  11       67.68       74.06      4.51 o
   0   4  11       83.56       84.56      5.50 o
   1   4  11       27.30       28.67      4.12 o
   2   4  11       74.39       90.45      5.14 o
   3   4  11      295.43      287.91      8.71 o
   4   4  11       58.08       53.02      5.31 o
   5   4  11      134.65      137.34      8.70 o
   6   4  11       96.36      107.93      9.17 o
   7   4  11        0.45        6.30      6.25 o
  -9   5  11       13.26       17.65      6.64 o
  -8   5  11        3.61        0.75      5.44 o
  -7   5  11       25.90       16.00      5.03 o
  -6   5  11        0.09        0.00      4.88 o
  -5   5  11        1.57        3.35      4.28 o
  -4   5  11       94.62       95.40      6.51 o
  -3   5  11      107.23      102.62      5.82 o
  -2   5  11      113.70      118.71      6.04 o
  -1   5  11        0.65        0.00      3.26 o
   0   5  11       59.83       66.88      5.34 o
   1   5  11        3.65        0.00      4.85 o
   2   5  11      130.21      111.09      7.41 o
   3   5  11      808.43      793.11     15.78 o
   4   5  11       16.22       16.75      3.69 o
   5   5  11       18.69       26.19      4.81 o
   6   5  11       86.41       89.91      7.88 o
  -7   6  11       26.14       17.18      8.28 o
  -6   6  11       82.14       79.01      6.44 o
  -5   6  11      138.06      154.90      8.28 o
  -4   6  11        0.01        1.06      4.36 o
  -3   6  11      113.74      110.99      7.10 o
  -2   6  11        2.61        1.03      4.25 o
  -1   6  11        0.30        0.17      3.97 o
   0   6  11        3.29        1.96      4.38 o
   1   6  11        9.76       11.48      4.54 o
   2   6  11       44.31       41.38      5.54 o
   3   6  11       77.01       78.48      6.25 o
   4   6  11      239.38      250.62     10.23 o
   5   6  11       51.09       42.74      5.51 o
  -5   7  11        3.87        3.89      4.64 o
  -4   7  11       44.19       52.17      6.30 o
  -3   7  11        0.56        1.06      4.45 o
  -2   7  11       71.66       83.50     11.25 o
  -1   7  11        3.33        1.84      4.50 o
   0   7  11       47.50       46.06      5.91 o
   1   7  11       24.19       26.14      5.51 o
   2   7  11        6.69        8.70      5.11 o
 -10   0  12       28.50       18.15      7.37 o
  -8   0  12       60.79       53.26      7.43 o
  -6   0  12        2.61        1.24      3.88 o
  -4   0  12      164.67      182.87      9.44 o
  -2   0  12        5.20        3.06      3.08 o
   0   0  12       30.72       33.97      4.03 o
   2   0  12      105.27      107.58      6.10 o
   4   0  12      151.10      158.28      8.08 o
   6   0  12       57.76       73.95     14.43 o
   8   0  12       67.20       81.94     14.39 o
 -10   1  12      102.83      105.35      7.25 o
  -9   1  12       63.09       53.47      5.67 o
  -8   1  12       64.06       73.74      5.89 o
  -7   1  12      111.15       91.24      5.46 o
  -6   1  12      100.59      102.34      5.21 o
  -5   1  12       17.36       16.13      3.10 o
  -4   1  12       54.53       54.72      4.25 o
  -3   1  12       48.20       40.23      3.01 o
  -2   1  12        9.03        6.28      2.17 o
  -1   1  12       61.30       63.43      3.39 o
   0   1  12       13.81       14.59      2.74 o
   1   1  12      230.35      215.15      7.47 o
   2   1  12       41.84       53.49      5.62 o
   3   1  12       28.12       24.10      4.19 o
   4   1  12       27.62       26.24      4.30 o
   5   1  12      116.30       87.65      6.86 o
   6   1  12        2.25        0.00      5.62 o
   7   1  12      108.30       92.38      8.79 o
   8   1  12       53.17       48.56      6.57 o
 -10   2  12       74.03       89.39      7.08 o
  -9   2  12        4.54        4.04      4.12 o
  -8   2  12       20.18       14.85      3.76 o
  -7   2  12       38.62       30.05      4.04 o
  -6   2  12        2.55        2.85      3.54 o
  -5   2  12       37.87       28.34      3.89 o
  -4   2  12       12.80        7.35      3.02 o
  -3   2  12      420.11      438.24     10.09 o
  -2   2  12       30.48       28.79      3.60 o
  -1   2  12        8.17        5.08      3.36 o
   0   2  12       19.05       18.40      3.82 o
   1   2  12      425.49      429.18     11.72 o
   2   2  12      179.79      194.43      7.23 o
   3   2  12      265.54      256.74      7.83 o
   4   2  12       57.46       64.56      5.11 o
   5   2  12        2.03        0.00      4.29 o
   6   2  12       50.13       57.88      6.14 o
   7   2  12      173.74      164.55      9.72 o
 -10   3  12       12.41       11.35      4.69 o
  -9   3  12        3.48        5.09      4.21 o
  -8   3  12      123.77      123.80      6.47 o
  -7   3  12       13.80       11.41      3.28 o
  -6   3  12       27.42       39.20      4.38 o
  -5   3  12       20.24       16.38      3.55 o
  -4   3  12       87.45       93.14      5.09 o
  -3   3  12       35.84       34.81      4.34 o
  -2   3  12       24.34       25.84      3.67 o
  -1   3  12      144.17      145.46      6.31 o
   0   3  12        0.59        0.00      3.35 o
   1   3  12      398.07      387.58     10.94 o
   2   3  12       22.45       20.43      4.09 o
   3   3  12      252.64      225.46      7.41 o
   4   3  12        1.20        2.66      3.88 o
   5   3  12       40.48       37.22      4.74 o
   6   3  12        6.72       11.99      5.76 o
   7   3  12       14.28        6.94      5.20 o
  -9   4  12       86.42       91.80      7.39 o
  -8   4  12       19.31       26.63      5.19 o
  -7   4  12       58.82       59.32      4.82 o
  -6   4  12       36.24       30.47      3.93 o
  -5   4  12      289.28      278.72      8.14 o
  -4   4  12        9.78       11.70      3.17 o
  -3   4  12        9.98       10.69      3.17 o
  -2   4  12       43.24       43.84      4.04 o
  -1   4  12       18.19       16.86      3.28 o
   0   4  12      134.46      131.88      6.35 o
   1   4  12      117.11      120.02      6.69 o
   2   4  12        0.41        0.00      3.75 o
   3   4  12      291.82      293.37     10.24 o
   4   4  12       68.76       76.33      6.15 o
   5   4  12        0.03        3.61      4.29 o
   6   4  12      103.83      115.02      8.30 o
  -7   5  12       41.36       39.44      5.53 o
  -6   5  12       85.32       79.42      6.49 o
  -5   5  12        8.96        7.49      4.14 o
  -4   5  12        0.06        0.00      4.06 o
  -3   5  12      223.44      220.67     10.10 o
  -2   5  12       88.99      101.60      6.92 o
  -1   5  12       19.14       21.03      4.82 o
   0   5  12       41.70       40.17      8.21 o
   1   5  12      211.04      180.64      9.89 o
   2   5  12       29.71       31.89      6.37 o
   3   5  12      179.25      177.96     11.56 o
   4   5  12        1.79        1.20      4.81 o
   5   5  12       16.08       17.36      5.99 o
  -6   6  12       53.47       63.07      6.30 o
  -5   6  12       45.85       57.76      7.43 o
  -4   6  12       46.67       48.50      5.35 o
  -3   6  12       67.62       59.53      5.77 o
  -2   6  12       18.02       11.71      4.61 o
  -1   6  12       78.11       81.28     10.03 o
   0   6  12        7.24       10.79      5.33 o
   1   6  12        3.69        9.15      4.93 o
   2   6  12       23.53       27.07      5.35 o
   3   6  12        0.15        5.93      5.14 o
  -9   0  13      110.51      143.51     12.77 o
  -7   0  13      102.34      117.44      9.10 o
  -5   0  13      370.26      394.18     14.36 o
  -3   0  13      231.96      232.19      8.77 o
  -1   0  13      557.11      556.67     14.40 o
   1   0  13       22.79       22.06      4.63 o
   3   0  13        0.12        0.05      6.62 o
   5   0  13       17.30       16.46      7.48 o
   7   0  13        4.60        0.00     10.97 o
  -9   1  13        2.41        0.72      4.37 o
  -8   1  13       22.95       22.30      4.83 o
  -7   1  13        1.44        0.00      3.51 o
  -6   1  13        0.11        0.00      3.09 o
  -5   1  13       29.69       30.77      3.52 o
  -4   1  13        4.45        3.56      2.88 o
  -3   1  13       38.25       41.38      3.60 o
  -2   1  13       27.65       23.35      3.15 o
  -1   1  13        7.11        8.71      3.04 o
   0   1  13       36.65       28.70      3.75 o
   1   1  13      139.10      144.72      6.42 o
   2   1  13       41.65       35.85      3.87 o
   3   1  13      513.52      504.95     15.57 o
   4   1  13        6.35        1.66      4.04 o
   5   1  13      223.90      222.70     12.83 o
   6   1  13        7.65       11.74      7.58 o
   7   1  13       66.05       63.17      8.22 o
  -9   2  13       90.39      115.38      7.75 o
  -8   2  13       16.62       13.51      4.41 o
  -7   2  13      262.75      285.49      9.32 o
  -6   2  13        5.72        4.99      3.56 o
  -5   2  13      126.19      126.42      5.78 o
  -4   2  13       17.51       12.60      3.41 o
  -3   2  13      250.85      237.71      8.03 o
  -2   2  13      134.22      129.01      6.19 o
  -1   2  13       52.58       51.31      4.57 o
   0   2  13        0.67        0.00      3.51 o
   1   2  13      162.69      159.44      6.91 o
   2   2  13        7.77       11.22      4.01 o
   3   2  13        2.15        3.94      3.93 o
   4   2  13        6.69        7.13      4.12 o
   5   2  13        0.09        0.00      4.24 o
   6   2  13        0.78        0.00      5.03 o
  -8   3  13       38.35       32.32      4.46 o
  -7   3  13        1.31        0.00      3.89 o
  -6   3  13       19.59       13.32      3.73 o
  -5   3  13        0.45        2.63      3.11 o
  -4   3  13        0.76        0.00      3.08 o
  -3   3  13       24.89       22.68      3.50 o
  -2   3  13       32.93       28.29      3.98 o
  -1   3  13       91.97       96.36      5.70 o
   0   3  13       74.95       66.71      5.03 o
   1   3  13      107.99      126.11      6.33 o
   2   3  13       18.43       14.80      3.86 o
   3   3  13       51.77       39.86      4.97 o
   4   3  13       18.59       16.67      4.29 o
   5   3  13      167.99      159.62      9.59 o
   6   3  13        0.91        0.00      5.30 o
  -7   4  13       70.59       75.63      6.25 o
  -6   4  13       58.14       52.92      4.84 o
  -5   4  13       98.44      116.24      6.53 o
  -4   4  13       30.41       24.23      3.70 o
  -3   4  13       29.85       31.78      3.80 o
  -2   4  13       22.95       19.74      3.46 o
  -1   4  13       29.61       29.69      3.87 o
   0   4  13       86.94       84.75      5.62 o
   1   4  13       51.00       52.07      5.37 o
   2   4  13        2.36        3.48      4.09 o
   3   4  13      137.14      154.65      9.02 o
   4   4  13       45.24       32.82      4.88 o
   5   4  13       62.10       56.63      6.03 o
  -6   5  13       42.23       39.47      5.44 o
  -5   5  13        0.04        0.86      4.59 o
  -4   5  13       32.51       43.34      5.41 o
  -3   5  13        0.13        1.63      4.72 o
  -2   5  13        2.68        2.79      4.58 o
  -1   5  13      148.28      146.16      8.15 o
   0   5  13        9.69        3.75      4.27 o
   1   5  13       20.77       20.85      5.18 o
   2   5  13      108.51      104.40     10.01 o
   3   5  13        1.89        6.83      5.93 o
  -2   6  13       27.29       34.64      5.47 o
  -1   6  13       19.69       10.37      4.89 o
  -8   0  14       51.54       63.26      8.15 o
  -6   0  14      111.65      122.90     11.15 o
  -4   0  14      163.20      177.91     14.17 o
  -2   0  14      136.37      136.53      8.90 o
   0   0  14      619.02      625.58     23.79 o
   2   0  14      100.60       98.38     11.31 o
   4   0  14      199.32      207.69     15.27 o
  -8   1  14      105.18      114.86      7.52 o
  -7   1  14       15.93       17.35      4.79 o
  -6   1  14      259.60      254.81     10.88 o
  -5   1  14        1.31        2.07      2.95 o
  -4   1  14       76.48       82.57      5.10 o
  -3   1  14        0.00        0.00      3.39 o
  -2   1  14       48.98       49.45      4.38 o
  -1   1  14       43.32       47.49      6.40 o
   0   1  14       33.33       31.62      4.44 o
   1   1  14        9.66        4.96      4.01 o
   2   1  14        0.06        0.00      5.20 o
   3   1  14        1.42        2.16      5.01 o
   4   1  14       65.21       67.73      9.31 o
   5   1  14       14.95       13.03      5.60 o
  -8   2  14       26.05       36.80      5.34 o
  -7   2  14       15.29       13.76      4.04 o
  -6   2  14      121.86      117.33      6.57 o
  -5   2  14        3.01        7.98      3.56 o
  -4   2  14       95.51       92.57      5.41 o
  -3   2  14       49.25       41.89      4.79 o
  -2   2  14      265.24      280.40      9.10 o
  -1   2  14        3.33        2.60      3.64 o
   0   2  14      115.72      124.52      6.44 o
   1   2  14        0.61        0.00      3.68 o
   2   2  14      302.25      293.98      9.45 o
   3   2  14       48.95       49.42      5.46 o
   4   2  14      135.40      154.02     11.20 o
  -7   3  14       12.12       16.95      4.00 o
  -6   3  14       17.64       19.36      3.88 o
  -5   3  14        1.10        0.00      3.49 o
  -4   3  14      171.77      174.92      7.08 o
  -3   3  14       39.92       37.73      4.21 o
  -2   3  14       62.88       65.64      5.71 o
  -1   3  14       33.87       40.66      4.42 o
   0   3  14       27.20       22.83      3.89 o
   1   3  14        0.76        3.39      3.64 o
   2   3  14        2.89        0.00      3.70 o
   3   3  14        1.55        3.71      4.35 o
   4   3  14       15.18       17.98      4.79 o
  -5   4  14       34.50       33.38      4.51 o
  -4   4  14      102.06      106.79      6.92 o
  -3   4  14        0.26        1.86      4.06 o
  -2   4  14       60.22       63.71      5.46 o
  -1   4  14        8.95       13.31      3.72 o
   0   4  14      100.81      123.34      6.68 o
   1   4  14        5.01        1.86      3.93 o
   2   4  14      158.15      161.64      8.44 o
  -2   5  14       90.73       92.27      7.19 o
  -1   5  14        5.51        4.37      4.65 o
  -5   0  15      120.69      161.54     10.63 o
  -3   0  15      136.76      187.88     14.80 o
  -1   0  15        0.17        0.00      7.27 o
   1   0  15        6.79        8.10      7.46 o
   3   0  15       97.60       89.94     11.64 o
  -6   1  15        2.43        4.20      4.70 o
  -5   1  15      150.20      174.12      7.83 o
  -4   1  15       26.94       21.51      4.66 o
  -3   1  15       79.70       69.08      6.27 o
  -2   1  15       31.42       26.39      4.81 o
  -1   1  15      170.33      164.79      9.76 o
   0   1  15        1.72        3.69      5.01 o
   1   1  15      344.49      357.47     13.77 o
   2   1  15        4.94        7.89      5.40 o
   3   1  15       75.09       96.55      8.52 o
  -5   2  15      119.31      126.10      6.32 o
  -4   2  15       81.50       83.76      5.45 o
  -3   2  15       13.03       15.37      3.83 o
  -2   2  15       20.92       21.67      4.55 o
  -1   2  15       38.25       50.73      5.31 o
   0   2  15        2.82        4.56      4.41 o
   1   2  15       24.55       22.74      4.65 o
   2   2  15       22.89       23.59      6.07 o
  -4   3  15       10.59       10.75      3.89 o
  -3   3  15      175.05      186.69      8.72 o
  -2   3  15        1.41        1.54      4.01 o
  -1   3  15      225.02      242.60      9.01 o
   0   3  15       59.66       72.98      9.16 o
   1   3  15       42.71       30.89      4.58 o
 
